# Supplementary material for: Progression of herpesvirus infection remodels mitochondrial organization and metabolism
Source: PLoS Pathog. 2024 Apr 15;20(4):e1011829. doi: 10.1371/journal.ppat.1011829 (PMC11045090; doi:10.1371/journal.ppat.1011829)
Supplement: S1 Table — The table presents the results of GRO-seq analysis showing upregulated (yellow-red gradient) or downregulated (yellow-green gradient) mitochondrial and mitochondria-associated protein genes in infected Vero cells at 4 and 8 hpi. (XLSX) [file ppat.1011829.s006.xlsx]

## Sheet: Mitochondria_table
Gene	Molecular function	Biological process	Subcellular location	Uniprot	logFC_4h	logFC_8h	PValue_4h	PValue_8h	chr	Gene_ID
BPHL	['Hydrolase']		['Mitochondria']	['Q86WA6']	-0.20866	3.46348	0.207729	2.42262e-58	17	ENSCSAG00000007243
CACNA1B	['Calcium channel', 'Ion channel', 'Voltage-gated channel']	['Calcium transport', 'Ion transport', 'Transport']	['Mitochondria']	['Q00975']	2.07182	3.4152	8.27537e-64	1.99571e-71	12	ENSCSAG00000017038
FBXL12		['Ubl conjugation pathway']	['Mitochondria']	['Q9NXK8']	-0.169292	1.07661	0.620317	0.00590339	6	ENSCSAG00000007639
CWC15		['mRNA processing', 'mRNA splicing']	['Nuclear speckles', 'Mitochondria']	['Q9P013']	0.146964	1.49847	0.321044	4.31601e-13	1	ENSCSAG00000003299
TXNDC16			['Mitochondria']	['Q9P2K2']	1.27381	2.00911	1.40707e-18	2.16581e-19	24	ENSCSAG00000015051
DND1	['Developmental protein', 'RNA-binding']		['Nucleoplasm', 'Mitochondria']	['Q8IYX4']	1.32007	2.10687	0.00620194	0.000725702	23	ENSCSAG00000012677
ABCB6	['Translocase']	['Transport']	['Nucleoplasm', 'Golgi apparatus', 'Plasma membrane', 'Mitochondria', 'Cytosol']	['Q9NP58']	0.609559	3.08881	0.039564	3.98121e-29	10	ENSCSAG00000008232
IBA57	['Transferase']	['Heme biosynthesis']	['Mitochondria']	['Q5T440']	0.164971	1.34678	0.728413	0.00359784	25	ENSCSAG00000016503
EFNA2			['Mitochondria', 'Cytosol']	['O43921']	2.03023	6.28132	0.0001342	1.19375e-50	6	ENSCSAG00000012229
GCAT	['Acyltransferase', 'Transferase']		['Nucleoplasm', 'Nuclear speckles', 'Mitochondria']	['O75600']	0.211808	1.17074	0.419282	0.00227123	19	ENSCSAG00000007005
UQCC3		['ATP synthesis']	['Nucleoplasm', 'Mitochondria', 'Cytosol']	['Q6UW78']	1.06726	2.78841	0.0424449	3.39953e-09	1	ENSCSAG00000006653
GTPBP8			['Mitochondria']	['Q8N3Z3']	2.44357	2.51169	9.80722e-46	4.92271e-16	22	ENSCSAG00000006667
SIRT1	['Developmental protein', 'Transferase']	['Apoptosis', 'Biological rhythms', 'Differentiation', 'Host-virus interaction', 'Myogenesis', 'Transcription', 'Transcription regulation']	['Nucleoplasm', 'Nucleoli fibrillar center', 'Mitochondria', 'Cytosol']	['Q96EB6']	1.17083	1.27669	2.80162e-24	2.49119e-10	9	ENSCSAG00000007507
ACAT1	['Acyltransferase', 'Transferase']	['Fatty acid metabolism', 'Lipid metabolism']	['Mitochondria']	['P24752']	-0.0360441	1.06471	0.845172	3.46434e-05	1	ENSCSAG00000002996
OSGEPL1	['Acyltransferase', 'Transferase']	['tRNA processing']	['Mitochondria']	['Q9H4B0']	0.213774	1.11533	0.156125	5.40522e-07	10	ENSCSAG00000012314
REXO2	['Exonuclease', 'Hydrolase', 'Nuclease']		['Nucleoli', 'Focal adhesion sites', 'Mitochondria']	['Q9Y3B8']	1.03055	2.05987	1.33132e-10	2.17322e-15	1	ENSCSAG00000002754
NRDE2		['Cell cycle', 'Cell division', 'DNA damage', 'Mitosis', 'mRNA processing', 'mRNA splicing']	['Nucleoplasm', 'Mitochondria']	['Q9H7Z3']	0.544495	1.50351	1.47007e-06	2.32756e-15	24	ENSCSAG00000011451
SARM1	['Hydrolase']	['Differentiation', 'Immunity', 'Innate immunity', 'Neurogenesis']	['Mitochondria']	['Q6SZW1']	1.0513	1.41637	4.95683e-07	2.08375e-06	16	ENSCSAG00000007321
NT5DC3	['Hydrolase']		['Mitochondria', 'Cytosol']	['Q86UY8']	0.950534	1.15066	2.60878e-17	5.36651e-10	11	ENSCSAG00000003140
TRIM3		['Protein transport', 'Transport']	['Mitochondria']	['O75382']	1.36204	2.81235	1.71429e-09	3.62032e-23	1	ENSCSAG00000004321
NDUFAF1	['Chaperone']		['Mitochondria', 'Cytosol']	['Q9Y375']	0.877305	1.72199	0.00168731	1.90336e-06	26	ENSCSAG00000007716
UGT8	['Glycosyltransferase', 'Transferase']	['Lipid metabolism', 'Sphingolipid metabolism']	['Mitochondria']	['Q16880']	1.38987	2.11029	2.45992e-22	7.97033e-17	7	ENSCSAG00000003787
LRRIQ4			['Mitochondria']	['A6NIV6']	1.92635	6.48816	0.332064	3.82956e-13	15	ENSCSAG00000012598
OGDH	['Oxidoreductase']	['Glycolysis']	['Mitochondria']	['Q02218']	1.24485	2.98157	6.4374e-34	7.8122e-61	21	ENSCSAG00000015662
SIAH1	['Developmental protein', 'Transferase']	['Apoptosis', 'Cell cycle', 'Differentiation', 'Spermatogenesis', 'Ubl conjugation pathway']	['Nucleoplasm', 'Mitochondria']	['Q8IUQ4']	-0.0879576	1.48149	0.808057	0.000269889	5	ENSCSAG00000005422
SLC25A4		['Antiport', 'Host-virus interaction', 'Transport']	['Mitochondria']	['P12235']	1.63395	1.74613	4.73869e-21	7.18829e-10	7	ENSCSAG00000002980
HARS2	['Aminoacyl-tRNA synthetase', 'Ligase']	['Protein biosynthesis']	['Mitochondria']	['P49590']	0.907106	1.32393	1.59651e-06	0.000212425	23	ENSCSAG00000012655
FAM162A		['Apoptosis']	['Mitochondria']	['Q96A26']	0.685206	1.03116	1.22125e-07	1.81207e-06	22	ENSCSAG00000007388
LRRD1			['Vesicles', 'Mitochondria']	['A4D1F6']	0.578476	2.11718	0.273149	0.0003658	21	ENSCSAG00000012560
AREG	['Cytokine', 'Growth factor']		['Mitochondria']	['P15514']	0.784949	1.33929	0.000810471	9.93657e-05	7	ENSCSAG00000004723
FAM171B			['Nucleoplasm', 'Mitochondria']	['Q6P995']	1.65097	3.01703	1.85395e-27	2.46389e-39	10	ENSCSAG00000012524
GATB	['Ligase']	['Protein biosynthesis']	['Mitochondria']	['O75879']	0.33081	1.06455	0.00406259	2.21885e-08	7	ENSCSAG00000003318
COX10	['Transferase']	['Heme biosynthesis']	['Nucleoli', 'Mitochondria', 'Cytosol']	['Q12887']	0.312712	1.18682	0.00295426	2.8205e-08	16	ENSCSAG00000009028
DAND5			['Mitochondria']	['Q8N907']	3.06872	6.61922	0.0303187	1.75969e-08	6	ENSCSAG00000006514
PHYHIP			['Nucleoplasm', 'Mitochondria']	['Q92561']	3.59511	8.98682	0.546539	3.28704e-13	8	ENSCSAG00000016530
INTS6L			['Nuclear bodies', 'Centrosome', 'Mitochondria']	['Q5JSJ4']	2.55626	3.56017	1.15347e-55	4.88307e-60	X	ENSCSAG00000007686
GRPEL1	['Chaperone']		['Mitochondria']	['Q9HAV7']	1.35499	1.11568	4.02502e-16	3.19226e-05	27	ENSCSAG00000016043
MRPS14	['Ribonucleoprotein', 'Ribosomal protein']		['Nuclear membrane', 'Mitochondria']	['O60783']	0.531054	1.20531	0.0113379	7.44689e-05	25	ENSCSAG00000011897
IMMP1L	['Hydrolase', 'Protease']		['Mitochondria']	['Q96LU5']	0.29455	1.15093	0.0197803	1.61598e-06	1	ENSCSAG00000005248
POLG2	['DNA-binding']	['DNA replication']	['Nuclear bodies', 'Mitochondria']	['Q9UHN1']	2.70206	4.53898	1.5815e-119	7.8164e-101	16	ENSCSAG00000004013
GSE1			['Nucleoplasm', 'Mitochondria']	['Q14687']	1.21491	1.70451	1.0578e-18	6.55646e-14	5	ENSCSAG00000003150
CARS2	['Aminoacyl-tRNA synthetase', 'Ligase']	['Protein biosynthesis']	['Nucleoplasm', 'Mitochondria']	['Q9HA77']	1.78581	2.75978	8.58775e-59	2.92033e-40	3	ENSCSAG00000017466
SLC6A17		['Neurotransmitter transport', 'Symport', 'Transport']	['Mitochondria']	['Q9H1V8']	0.973495	1.10539	7.94924e-11	2.4155e-05	20	ENSCSAG00000001561
GLUL	['Ligase', 'Transferase']	['Angiogenesis']	['Plasma membrane', 'Mitochondria', 'Cytosol']	['P15104']	2.68845	3.44451	2.9506e-98	3.6279e-64	25	ENSCSAG00000012490
SMIM4			['Nucleoplasm', 'Mitochondria']	['Q8WVI0']	2.00898	3.04134	2.61907e-33	1.8772e-28	22	ENSCSAG00000013345
GATM	['Transferase']		['Mitochondria']	['P50440']	4.72016	4.89739	1.42386e-40	5.30199e-22	26	ENSCSAG00000010274
ARG2	['Hydrolase']	['Adaptive immunity', 'Arginine metabolism', 'Immunity', 'Innate immunity', 'Urea cycle']	['Mitochondria']	['P78540']	1.07815	1.21541	2.95326e-15	3.93526e-07	24	ENSCSAG00000013290
OAT	['Aminotransferase', 'Transferase']		['Nucleoplasm', 'Mitochondria']	['P04181']	2.47492	2.99506	5.07082e-91	5.36396e-50	9	ENSCSAG00000004531
ZMAT2	['DNA-binding']	['mRNA processing', 'mRNA splicing']	['Nucleoplasm', 'Mitochondria']	['Q96NC0']	1.20425	1.36151	3.16004e-13	7.30125e-08	23	ENSCSAG00000012639
BCL2L11		['Apoptosis']	['Mitochondria']	['O43521']	3.79181	4.66938	7.9183e-251	1.7396e-111	14	ENSCSAG00000016879
ALAS1	['Acyltransferase', 'Transferase']	['Heme biosynthesis']	['Nucleoplasm', 'Mitochondria']	['P13196']	0.896114	1.12969	6.80915e-11	1.03502e-06	22	ENSCSAG00000013850
KLHL29			['Mitochondria', 'Cytosol']	['Q96CT2']	1.52067	2.78801	3.75734e-26	1.66462e-44	14	ENSCSAG00000008250
ZNF467	['DNA-binding']	['Transcription', 'Transcription regulation']	['Mitochondria']	['Q7Z7K2']	1.57424	2.17022	0.00202603	0.00276946	21	ENSCSAG00000006913
P4HA1	['Dioxygenase', 'Oxidoreductase']		['Endoplasmic reticulum', 'Vesicles', 'Mitochondria']	['P13674']	0.558281	1.10461	1.01729e-06	2.5355e-05	9	ENSCSAG00000008626
C12orf65	['RNA-binding']	['Protein biosynthesis']	['Nucleoplasm', 'Mitochondria', 'Cytosol']	['Q9H3J6']	1.40818	3.11957	1.30192e-19	4.12241e-41	11	ENSCSAG00000002068
MXD1	['DNA-binding', 'Repressor']	['Transcription', 'Transcription regulation']	['Nucleoplasm', 'Mitochondria', 'Cytosol']	['Q05195']	1.01585	1.7253	2.69464e-10	3.9832e-13	14	ENSCSAG00000015119
IDNK	['Kinase', 'Transferase']		['Mitochondria', 'Cytosol']	['Q5T6J7']	-1.25713	-2.51675	8.19174e-25	1.79235e-23	12	ENSCSAG00000007619
NDUFAF4	['Calmodulin-binding']	['Host-virus interaction']	['Mitochondria']	['Q9P032']	-0.504076	-1.22356	0.00213852	1.54995e-06	13	ENSCSAG00000014517
SLC25A46		['Transport']	['Mitochondria']	['Q96AG3']	-0.524507	-1.04851	0.000541686	0.000323009	23	ENSCSAG00000015032
MOCOS	['Transferase']	['Molybdenum cofactor biosynthesis']	['Mitochondria', 'Cytosol']	['Q96EN8']	-0.593723	-1.71785	8.7341e-05	9.23338e-10	18	ENSCSAG00000017923
IMMT			['Mitochondria']	['Q16891']	-0.0277021	-1.0098	0.839892	7.85661e-06	14	ENSCSAG00000016310
GRK6	['Kinase', 'Serine/threonine-protein kinase', 'Transferase']	['Wnt signaling pathway']	['Mitochondria']	['P43250']	-0.171909	-1.35639	0.353564	0.000132369	23	ENSCSAG00000008793
VPS35L		['Protein transport', 'Transport']	['Mitochondria']	['Q7Z3J2']	-0.589506	-1.08533	3.58919e-08	2.47517e-09	5	ENSCSAG00000007774
D2HGDH	['Oxidoreductase']		['Mitochondria']	['Q8N465']	-0.265924	-1.46969	0.122136	1.28695e-05	10	ENSCSAG00000005748
DECR1	['Oxidoreductase']	['Fatty acid metabolism', 'Lipid metabolism']	['Mitochondria', 'Cytosol']	['Q16698']	-0.642982	-1.26987	2.68469e-06	2.91104e-07	8	ENSCSAG00000012885
COQ9		['Ubiquinone biosynthesis']	['Mitochondria', 'Cytosol']	['O75208']	-0.0680666	-1.23094	0.702168	8.79085e-05	5	ENSCSAG00000004907
PPA2	['Hydrolase']		['Mitochondria']	['Q9H2U2']	-0.795848	-1.31831	2.02803e-09	2.10209e-07	7	ENSCSAG00000004005
TRMT61A	['Methyltransferase', 'Transferase']	['tRNA processing']	['Mitochondria']	['Q96FX7']	0.0723562	-2.06881	0.837827	0.000860351	24	ENSCSAG00000010059
SLC25A14		['Transport']	['Mitochondria']	['O95258']	-0.777763	-1.41975	7.3788e-06	2.61182e-05	X	ENSCSAG00000007957
ZNF862		['Transcription', 'Transcription regulation']	['Mitochondria']	['O60290']	-0.573387	-1.15897	0.000595832	5.20171e-05	21	ENSCSAG00000006899
RDH13	['Oxidoreductase']		['Mitochondria', 'Cytosol']	['Q8NBN7']	0.0775079	-1.62227	0.73595	0.000478731	6	ENSCSAG00000001767
ATPAF1			['Mitochondria']	['Q5TC12']	-0.803068	-1.32208	2.13343e-08	6.12133e-07	20	ENSCSAG00000001239
MAPK11	['Kinase', 'Serine/threonine-protein kinase', 'Transferase']	['Stress response', 'Transcription', 'Transcription regulation']	['Mitochondria']	['Q15759']	0.105393	-3.10038	0.708024	0.000611286	19	ENSCSAG00000004931
DBT	['Acyltransferase', 'Transferase']		['Mitochondria']	['P11182']	-0.686421	-1.11289	1.86219e-07	4.74159e-06	20	ENSCSAG00000001508
UQCC2			['Nuclear bodies', 'Mitochondria']	['Q9BRT2']	-0.66082	-1.75386	8.4087e-05	4.2431e-08	17	ENSCSAG00000009662
BCAT2	['Aminotransferase', 'Transferase']	['Amino-acid biosynthesis', 'Branched-chain amino acid biosynthesis']	['Nucleoplasm', 'Mitochondria']	['O15382']	-0.535833	-1.52268	0.00350323	0.00111952	6	ENSCSAG00000002809
TMEM70			['Nucleoplasm', 'Mitochondria']	['Q9BUB7']	-0.616242	-1.10101	0.00455963	0.00107336	8	ENSCSAG00000013509
MT-ND4L	['Translocase']	['Electron transport', 'Respiratory chain', 'Transport']	['Centrosome', 'Mitochondria']	['P03901']	-0.51352	-1.30593	0.000245147	3.05509e-09	MT	ENSCSAG00000000027
SFXN1		['Amino-acid transport', 'One-carbon metabolism', 'Transport']	['Mitochondria']	['Q9H9B4']	-0.226199	-1.06256	0.0400238	9.3328e-07	23	ENSCSAG00000009487
MGME1	['Exonuclease', 'Hydrolase', 'Nuclease']	['DNA damage', 'DNA repair']	['Mitochondria']	['Q9BQP7']	-0.757744	-1.28812	1.00302e-05	1.61878e-05	2	ENSCSAG00000011551
ETFB		['Electron transport', 'Transport']	['Mitochondria']	['P38117']	-0.108165	-1.37828	0.588456	0.000646083	6	ENSCSAG00000002029
BRI3BP			['Nucleoplasm', 'Mitochondria']	['Q8WY22']	-0.525692	-1.32161	0.00291487	3.46184e-05	11	ENSCSAG00000001969
SMG9		['Nonsense-mediated mRNA decay']	['Plasma membrane', 'Mitochondria', 'Cytosol']	['Q9H0W8']	-0.534429	-1.32988	0.000490634	5.41803e-06	6	ENSCSAG00000003363
PUS10	['Isomerase']	['tRNA processing']	['Nucleoplasm', 'Nuclear bodies', 'Mitochondria']	['Q3MIT2']	-0.519084	-1.55473	0.000309105	2.25912e-09	14	ENSCSAG00000014451
TIMM10	['Chaperone']	['Protein transport', 'Translocation', 'Transport']	['Mitochondria']	['P62072']	-0.734259	-1.04884	0.00174686	0.00385835	1	ENSCSAG00000005976
SARS2	['Aminoacyl-tRNA synthetase', 'Ligase']	['Protein biosynthesis']	['Nucleoplasm', 'Vesicles', 'Mitochondria']	['Q9NP81']	0.119673	-1.50277	0.616361	0.00026735	6	ENSCSAG00000003930
BNIP3L		['Apoptosis', 'Host-virus interaction']	['Nuclear speckles', 'Mitochondria']	['O60238']	-0.289706	-1.47698	0.0883941	1.20472e-06	8	ENSCSAG00000016055
AURKAIP1	['Ribonucleoprotein', 'Ribosomal protein']		['Nucleoplasm', 'Mitochondria']	['Q9NWT8']	0.0256225	-4.02686	0.892547	0.000151068	20	ENSCSAG00000000686
MMAB	['Transferase']		['Mitochondria']	['Q96EY8']	-0.489138	-1.20595	0.00878078	0.000346762	11	ENSCSAG00000002741
DDAH2	['Hydrolase']		['Mitochondria']	['O95865']	-0.627595	-2.62898	0.0914396	0.000102897	17	ENSCSAG00000008675
NDUFA8		['Electron transport', 'Respiratory chain', 'Transport']	['Mitochondria']	['P51970']	-0.956868	-1.80679	4.64118e-08	3.41804e-08	12	ENSCSAG00000013331
MCAT	['Transferase']	['Fatty acid biosynthesis', 'Fatty acid metabolism', 'Lipid biosynthesis', 'Lipid metabolism']	['Mitochondria']	['Q8IVS2']	-0.389174	-1.28749	0.0618515	0.00079588	19	ENSCSAG00000005613
RASGEF1C	['Guanine-nucleotide releasing factor']		['Mitochondria']	['Q8N431']	-0.327438	-1.85339	0.0573135	6.86357e-08	23	ENSCSAG00000008274
AMMECR1			['Nucleoplasm', 'Mitochondria']	['Q9Y4X0']	-1.03208	-1.36722	3.50381e-19	4.65318e-11	X	ENSCSAG00000008834
SFXN4		['Amino-acid transport', 'Transport']	['Nucleoplasm', 'Vesicles', 'Mitochondria']	['Q6P4A7']	-0.910726	-1.71329	8.37253e-10	3.6167e-09	9	ENSCSAG00000004756
FAM160A2		['Protein transport', 'Transport']	['Mitochondria']	['Q8N612']	-0.17387	-1.0914	0.242897	9.93883e-05	1	ENSCSAG00000004304
MTHFD1L	['Ligase']	['One-carbon metabolism']	['Mitochondria']	['Q6UB35']	-0.678175	-1.03038	1.94903e-10	2.12154e-07	13	ENSCSAG00000014394
GHITM		['Apoptosis']	['Mitochondria']	['Q9H3K2']	-0.627968	-1.24019	9.12902e-09	3.5586e-09	9	ENSCSAG00000009514
ZNF200		['Transcription', 'Transcription regulation']	['Mitochondria']	['P98182']	-1.02839	-1.09172	1.89603e-12	9.01931e-06	5	ENSCSAG00000010096
GPT2	['Aminotransferase', 'Transferase']		['Mitochondria']	['Q8TD30']	-0.657589	-2.90402	1.63544e-05	8.07631e-11	5	ENSCSAG00000005551
MT-ND4	['Translocase']	['Electron transport', 'Respiratory chain', 'Transport']	['Mitochondria']	['P03905']	-0.598713	-1.1944	5.45629e-05	7.43515e-12	MT	ENSCSAG00000000028
PRDX3	['Antioxidant', 'Oxidoreductase', 'Peroxidase']		['Mitochondria']	['P30048']	-0.883726	-1.60337	1.32154e-08	0.000114777	9	ENSCSAG00000004753
UBE2H	['Transferase']	['Ubl conjugation pathway']	['Mitochondria']	['P62256']	-0.643393	-1.02753	1.06572e-10	5.39955e-09	21	ENSCSAG00000009886
HEXD	['Glycosidase', 'Hydrolase']		['Nucleoli fibrillar center', 'Mitochondria']	['Q8WVB3']	-0.701771	-1.14559	2.12891e-05	0.000153876	16	ENSCSAG00000002116
MRPL48	['Ribonucleoprotein', 'Ribosomal protein']		['Mitochondria']	['Q96GC5']	-0.563356	-1.60763	4.92037e-06	4.44462e-11	1	ENSCSAG00000004059
MRPS26	['Ribonucleoprotein', 'Ribosomal protein']		['Mitochondria']	['Q9BYN8']	0.801005	-2.8974	0.00302048	0.00473179	2	ENSCSAG00000013328
NOL7			['Nucleoli', 'Mitotic chromosome', 'Mitochondria']	['Q9UMY1']	-0.363458	-1.07664	0.149823	0.00467046	17	ENSCSAG00000007535
EARS2	['Aminoacyl-tRNA synthetase', 'Ligase', 'RNA-binding']	['Protein biosynthesis']	['Nucleoplasm', 'Mitochondria']	['Q5JPH6']	-0.717806	-1.42588	0.00034729	7.91942e-05	5	ENSCSAG00000006802
COA5			['Mitochondria']	['Q86WW8']	-0.237577	-1.11918	0.170231	0.000514491	14	ENSCSAG00000017236
IDH3A	['Oxidoreductase']	['Tricarboxylic acid cycle']	['Mitochondria']	['P50213']	-0.508276	-1.0594	0.00126302	0.00012958	26	ENSCSAG00000014834
INTS14			['Nucleoplasm', 'Nuclear membrane', 'Nuclear bodies', 'Mitochondria']	['Q96SY0']	-0.627682	-1.19751	1.0881e-05	2.10018e-06	26	ENSCSAG00000012981
OMA1	['Hydrolase', 'Metalloprotease', 'Protease']		['Nucleoplasm', 'Mitochondria']	['Q96E52']	-1.66334	-1.83461	7.42833e-14	1.59404e-07	20	ENSCSAG00000001324
PCMTD2			['Nucleoplasm', 'Mitochondria']	['Q9NV79']	-0.711473	-2.71616	0.0398523	5.26711e-05	2	ENSCSAG00000016808
TOMM34	['Chaperone']		['Vesicles', 'Mitochondria', 'Cytosol']	['Q15785']	-0.210889	-1.50887	0.230219	0.000712331	2	ENSCSAG00000014257
IARS2	['Aminoacyl-tRNA synthetase', 'Ligase']	['Protein biosynthesis']	['Mitochondria']	['Q9NSE4']	-0.633175	-1.05394	1.48988e-07	5.82477e-07	25	ENSCSAG00000015833
ABCB8		['Ion transport', 'Potassium transport', 'Transport']	['Nucleoplasm', 'Mitochondria']	['Q9NUT2']	-0.830485	-2.3325	6.38929e-05	1.76713e-08	21	ENSCSAG00000006735
MTFP1		['Apoptosis']	['Mitochondria']	['Q9UDX5']	-0.658254	-3.5372	0.215199	0.0037816	19	ENSCSAG00000009432
MIPEP	['Hydrolase', 'Metalloprotease', 'Protease']		['Mitochondria']	['Q99797']	-0.695811	-1.12057	1.47297e-09	6.50555e-08	3	ENSCSAG00000018039
ANAPC13		['Cell cycle', 'Cell division', 'Mitosis', 'Ubl conjugation pathway']	['Mitochondria', 'Cytosol']	['Q9BS18']	-0.554112	-1.25624	0.0144485	0.000970889	15	ENSCSAG00000010817
CREB3L4	['Activator', 'DNA-binding']	['Transcription', 'Transcription regulation', 'Unfolded protein response']	['Nucleoplasm', 'Nuclear membrane', 'Mitochondria']	['Q8TEY5']	-0.878999	-3.89229	0.00776609	7.09233e-07	20	ENSCSAG00000001896
COX5B			['Mitochondria']	['P10606']	-0.676017	-1.39468	0.000966305	0.000190616	14	ENSCSAG00000017287
NDUFV2	['Oxidoreductase', 'Translocase']	['Electron transport', 'Respiratory chain', 'Transport']	['Nucleoplasm', 'Mitochondria', 'Cytosol']	['P19404']	-0.608474	-1.00567	6.77274e-08	7.33733e-07	18	ENSCSAG00000017564
EXOG	['Endonuclease', 'Hydrolase', 'Nuclease']		['Mitochondria']	['Q9Y2C4']	-0.801927	-1.46997	1.64951e-06	6.32468e-07	15	ENSCSAG00000014513
ARMCX1			['Nucleoplasm', 'Mitochondria', 'Cytosol']	['Q9P291']	-0.927658	-2.5	0.0863866	0.00484864	X	ENSCSAG00000000052
DCAF15		['Immunity', 'Ubl conjugation pathway']	['Vesicles', 'Mitochondria']	['Q66K64']	0.577935	-2.02446	0.0407872	0.000665213	6	ENSCSAG00000006394
DAP		['Apoptosis', 'Autophagy']	['Nucleoplasm', 'Vesicles', 'Mitochondria']	['P51397']	-0.924448	-1.6535	9.40584e-14	3.91031e-12	4	ENSCSAG00000017308
ALDH7A1	['Oxidoreductase']		['Mitochondria', 'Cytosol']	['P49419']	-0.481389	-1.10583	0.00585405	0.000117492	23	ENSCSAG00000014524
ABHD11	['Hydrolase']		['Mitochondria']	['Q8NFV4']	-1.33777	-1.81123	6.3655e-06	2.77033e-05	28	ENSCSAG00000018182
NDUFS1	['Oxidoreductase', 'Translocase']	['Electron transport', 'Respiratory chain', 'Transport']	['Mitochondria']	['P28331']	-0.669587	-1.22007	1.13701e-06	3.92195e-07	10	ENSCSAG00000010247
SFXN3		['Amino-acid transport', 'One-carbon metabolism', 'Transport']	['Mitochondria']	['Q9BWM7']	-0.244539	-2.11602	0.326928	0.000312785	9	ENSCSAG00000005542
TACO1	['Activator']	['Translation regulation']	['Mitochondria']	['Q9BSH4']	-0.313042	-1.22628	0.178726	0.00032311	16	ENSCSAG00000003871
ELK3	['Activator', 'DNA-binding', 'Repressor']	['Transcription', 'Transcription regulation']	['Nucleoplasm', 'Mitochondria']	['P41970']	-0.353762	-1.23166	0.0022738	2.12483e-07	11	ENSCSAG00000003573
PDF	['Hydrolase']	['Protein biosynthesis']	['Nucleoplasm', 'Mitochondria']	['Q9HBH1']	-0.0143952	-1.42701	1	0.0012822	5	ENSCSAG00000004124
CIBAR1		['Cilium biogenesis/degradation']	['Mitochondria']	['A1XBS5']	-0.536716	-1.23095	2.80486e-05	8.33712e-07	8	ENSCSAG00000012774
MIEF1			['Intermediate filaments', 'Mitochondria']	['Q9NQG6']	-0.743754	-2.20578	0.0300831	0.00102031	19	ENSCSAG00000006338
BCL2L1		['Apoptosis', 'Endocytosis']	['Mitochondria']	['Q07817']	-0.44908	-1.42143	8.99539e-06	2.13714e-13	2	ENSCSAG00000012757
NLN	['Hydrolase', 'Metalloprotease', 'Protease']		['Mitochondria']	['Q9BYT8']	-0.869634	-1.37528	1.65262e-13	4.68546e-10	4	ENSCSAG00000015928
PPCS	['Ligase']		['Mitochondria']	['Q9HAB8']	-0.886191	-1.14297	3.1395e-06	0.000374357	20	ENSCSAG00000001165
ACADS	['Oxidoreductase']	['Fatty acid metabolism', 'Lipid metabolism']	['Mitochondria']	['P16219']	-0.518721	-1.74779	0.0518724	0.00047116	11	ENSCSAG00000002235
PIK3CA	['Kinase', 'Serine/threonine-protein kinase', 'Transferase']	['Angiogenesis', 'Lipid metabolism', 'Phagocytosis']	['Mitochondria', 'Cytosol']	['P42336']	-0.777849	-1.1069	2.5008e-08	8.17717e-06	15	ENSCSAG00000012948
DARS2	['Aminoacyl-tRNA synthetase', 'Ligase']	['Protein biosynthesis']	['Nucleoplasm', 'Mitochondria']	['Q6PI48']	-0.996798	-1.78752	3.14709e-11	2.01217e-10	25	ENSCSAG00000011807
CREBZF		['Transcription', 'Transcription regulation']	['Nucleoplasm', 'Mitochondria']	['Q9NS37']	-0.0717058	-2.13314	0.8146	0.00998575	1	ENSCSAG00000000613
IMPA2	['Hydrolase']		['Nucleoplasm', 'Mitochondria']	['O14732']	-0.373384	-1.51316	0.0271814	1.71314e-05	18	ENSCSAG00000017542
XPNPEP3	['Aminopeptidase', 'Hydrolase', 'Metalloprotease', 'Protease']		['Mitochondria', 'Cytosol']	['Q9NQH7']	-0.979737	-1.2307	8.87277e-07	4.16202e-05	19	ENSCSAG00000005861
TRAF6	['Transferase']	['DNA damage', 'Immunity', 'Osteogenesis', 'Ubl conjugation pathway']	['Nucleoli', 'Mitochondria']	['Q9Y4K3']	-1.36113	-1.62728	3.85497e-08	1.28163e-05	1	ENSCSAG00000005486
AIFM1	['DNA-binding', 'Oxidoreductase']	['Apoptosis']	['Mitochondria']	['O95831']	-0.239991	-1.19905	0.0936661	2.57809e-06	X	ENSCSAG00000008001
BDH1	['Allosteric enzyme', 'Oxidoreductase']		['Mitochondria']	['Q02338']	-0.247627	-1.34727	0.146214	0.00459481	15	ENSCSAG00000008751
CAMTA2	['Activator']	['Transcription', 'Transcription regulation']	['Nucleoplasm', 'Vesicles', 'Actin filaments', 'Mitochondria', 'Cytosol']	['O94983']	-0.351095	-2.42034	0.0871294	0.000104391	16	ENSCSAG00000012903
DEPP1		['Autophagy']	['Vesicles', 'Mitochondria']	['Q9NTK1']	-1.42341	-6.39836	0.0265353	0.00365758	9	ENSCSAG00000018416
TMCO6			['Nucleoplasm', 'Mitochondria']	['Q96DC7']	-0.575223	-2.37383	0.063367	0.00363087	23	ENSCSAG00000012735
ACADVL	['Oxidoreductase']	['Fatty acid metabolism', 'Lipid metabolism']	['Nucleoplasm', 'Nucleoli', 'Mitochondria']	['P49748']	0.51043	-1.64737	0.0204346	0.000349137	16	ENSCSAG00000012021
HSCB	['Chaperone']		['Nucleoplasm', 'Mitochondria', 'Cytosol']	['Q8IWL3']	-1.56049	-1.73887	8.15039e-15	1.32632e-07	19	ENSCSAG00000009956
C2orf68			['Nucleoplasm', 'Nuclear membrane', 'Nucleoli', 'Mitochondria']	['Q2NKX9']	-1.04385	-1.23952	5.31779e-07	0.000105808	14	ENSCSAG00000016209
MANBAL			['Nucleoplasm', 'Mitochondria']	['Q9NQG1']	-0.558917	-1.29428	0.00382938	0.0067702	2	ENSCSAG00000013692
CPT2	['Acyltransferase', 'Transferase']	['Fatty acid metabolism', 'Lipid metabolism', 'Transport']	['Nucleoplasm', 'Nucleoli', 'Mitochondria']	['P23786']	-1.62086	-1.25142	2.01142e-13	0.000213399	20	ENSCSAG00000001287
FAM136A			['Mitochondria']	['Q96C01']	-0.249459	-1.29098	0.215318	0.00080074	14	ENSCSAG00000015151
TMEM223			['Nucleoplasm', 'Nuclear membrane', 'Mitochondria']	['A0PJW6']	1.81733	1.21735	4.1683e-06	0.0651936	1	ENSCSAG00000006730
POLR1G		['Transcription']	['Nucleoplasm', 'Nucleoli fibrillar center', 'Mitochondria']	['O15446']	1.18712	-0.340761	2.73234e-10	0.60374	6	ENSCSAG00000003181
AKAP1	['RNA-binding']		['Mitochondria']	['Q92667']	1.2862	0.89544	8.56268e-15	9.41383e-05	16	ENSCSAG00000005628
THAP3	['DNA-binding']		['Nucleoplasm', 'Nucleoli', 'Mitochondria']	['Q8WTV1']	1.45735	1.64058	0.0040937	0.0305708	20	ENSCSAG00000000749
CCDC51	['Ion channel', 'Potassium channel']	['Ion transport', 'Potassium transport', 'Transport']	['Nucleoplasm', 'Centrosome', 'Mitochondria']	['Q96ER9']	1.71523	-0.565783	5.56962e-06	0.343784	22	ENSCSAG00000015828
CMPK2	['Kinase', 'Transferase']	['Pyrimidine biosynthesis']	['Nucleoplasm', 'Mitochondria']	['Q5EBM0']	2.22763	1.5531	6.54952e-11	0.0982125	14	ENSCSAG00000007040
RHOT2	['Hydrolase']		['Mitochondria']	['Q8IXI1']	1.24926	1.01527	4.23516e-06	0.052295	5	ENSCSAG00000012368
GFER	['Growth factor', 'Oxidoreductase']		['Mitochondria', 'Cytosol']	['P55789']	1.33334	1.00547	2.34498e-07	0.0115852	5	ENSCSAG00000011153
TIMM29		['Protein transport', 'Translocation', 'Transport']	['Nucleoplasm', 'Mitochondria']	['Q9BSF4']	3.63432	2.49072	0.00337498	0.356345	6	ENSCSAG00000006898
TRMT12	['Transferase']	['tRNA processing']	['Nucleoplasm', 'Mitochondria']	['Q53H54']	1.90974	2.17436	9.62335e-05	0.0293817	8	ENSCSAG00000018615
MAFF	['DNA-binding', 'Repressor']	['Stress response', 'Transcription', 'Transcription regulation']	['Nucleoplasm', 'Mitochondria']	['Q9ULX9']	1.17264	0.285688	4.9402e-14	0.251385	19	ENSCSAG00000006757
ATAD3A			['Mitochondria']	['Q9NVI7']	1.0368	0.260768	7.34385e-07	0.459438	20	ENSCSAG00000000692
PCK2	['Decarboxylase', 'Lyase']	['Gluconeogenesis']	['Mitochondria']	['Q16822']	-1.30052	-1.56332	4.25787e-07	0.0145435	24	ENSCSAG00000016199
GLT8D1	['Glycosyltransferase', 'Transferase']		['Mitochondria']	['Q68CQ7']	-1.11005	-0.418689	4.10566e-05	0.27518	22	ENSCSAG00000013304
THNSL1			['Nuclear bodies', 'Mitochondria', 'Cytosol']	['Q8IYQ7']	-2.04169	-0.589757	4.76267e-05	0.656144	9	ENSCSAG00000019059
NDUFAB1		['Electron transport', 'Fatty acid biosynthesis', 'Fatty acid metabolism', 'Lipid biosynthesis', 'Lipid metabolism', 'Respiratory chain', 'Transport']	['Nucleoplasm', 'Mitochondria']	['O14561']	-1.0615	-1.0034	0.00442723	0.0913314	5	ENSCSAG00000006791
KCTD18			['Mitochondria']	['Q6PI47']	-1.36088	-0.875379	4.97222e-14	0.00162807	10	ENSCSAG00000011318
KCTD6		['Growth regulation', 'Ubl conjugation pathway']	['Nucleoli', 'Mitochondria']	['Q8NC69']	-1.1897	-0.209384	0.00241476	0.678635	22	ENSCSAG00000012148
SIRT5	['Transferase']		['Mitochondria']	['Q9NXA8']	-1.02045	-0.904203	1.4208e-07	0.00126798	17	ENSCSAG00000007530
NDUFV3		['Electron transport', 'Respiratory chain', 'Transport']	['Mitochondria']	['P56181']	-1.31818	-0.777362	1.19581e-05	0.0346424	2	ENSCSAG00000008049
NADK2	['Kinase', 'Transferase']		['Mitochondria']	['Q4G0N4']	-1.28085	-0.410481	2.8436e-09	0.119534	4	ENSCSAG00000017026
DMAC2L		['ATP synthesis', 'Hydrogen ion transport', 'Ion transport', 'Transport']	['Nucleoplasm', 'Mitochondria']	['Q99766']	-1.37496	-0.395672	7.80185e-08	0.155285	24	ENSCSAG00000015171
AMT	['Aminotransferase', 'Transferase']		['Nucleoplasm', 'Mitochondria']	['P48728']	-1.47835	-1.87292	0.00663041	0.0190518	22	ENSCSAG00000015048
PCYOX1L	['Oxidoreductase']		['Nucleoplasm', 'Mitochondria']	['Q8NBM8']	-1.43693	-0.578034	0.000987537	0.535279	23	ENSCSAG00000011829
