# Supplementary material for: Progression of herpesvirus infection remodels mitochondrial organization and metabolism
Source: PLoS Pathog. 2024 Apr 15;20(4):e1011829. doi: 10.1371/journal.ppat.1011829 (PMC11045090; doi:10.1371/journal.ppat.1011829)
Supplement: S2 Table — GO functional annotation chart of mitochondria-connected regulated protein genes created by the PANTHER classification system for GO Biological process. (XLSX) [file ppat.1011829.s007.xlsx]

## Sheet: GO_table (2)
Name	GO id	pValue	fold enrichment	protein list
regulation of mitochondrial membrane permeability	GO:0046902	0.000277396	9.32473	['BNIP3L', 'RHOT2', 'BCL2L11', 'SLC25A4', 'BCL2L1']
negative regulation of mitochondrion organization	GO:0010823	0.000175488	10.3608	['DAP', 'GHITM', 'OMA1', 'SLC25A4', 'BCL2L1']
apoptotic mitochondrial changes	GO:0008637	2.38305e-05	11.3793	['BNIP3L', 'RHOT2', 'BCL2L11', 'NDUFS1', 'SLC25A4', 'BCL2L1']
mitochondrial respiratory chain complex I assembly	GO:0032981	1.92231e-07	14.4383	['NDUFA8', 'MT-ND4', 'AIFM1', 'NDUFAF4', 'NDUFAB1', 'NDUFS1', 'MIEF1', 'NDUFAF1']
mitochondrial fission	GO:0000266	3.16919e-05	26.3286	['MTFP1', 'MIEF1', 'COX10', 'SLC25A46']
cristae formation	GO:0042407	2.08107e-05	29.8391	['UQCC3', 'IMMT', 'OMA1', 'SLC25A46']

## Sheet: GO_table
Name	GO id	pValue	fold enrichment	protein list
regulation of mitochondrial membrane permeability	GO:0046902	0.000277396	9.32473	['BNIP3L', 'RHOT2', 'BCL2L11', 'SLC25A4', 'BCL2L1']
negative regulation of mitochondrion organization	GO:0010823	0.000175488	10.3608	['DAP', 'GHITM', 'OMA1', 'SLC25A4', 'BCL2L1']
apoptotic mitochondrial changes	GO:0008637	2.38305e-05	11.3793	['BNIP3L', 'RHOT2', 'BCL2L11', 'NDUFS1', 'SLC25A4', 'BCL2L1']
proton motive force-driven mitochondrial ATP synthesis	GO:0042776	3.14615e-06	12.2387	['MT-ND4L', 'NDUFA8', 'MT-ND4', 'NDUFAB1', 'NDUFS1', 'NDUFV3', 'NDUFV2']
mitochondrial respiratory chain complex I assembly	GO:0032981	1.92231e-07	14.4383	['NDUFA8', 'MT-ND4', 'AIFM1', 'NDUFAF4', 'NDUFAB1', 'NDUFS1', 'MIEF1', 'NDUFAF1']
mitochondrial cytochrome c oxidase assembly	GO:0033617	0.000118993	17.9035	['TMEM223', 'SMIM4', 'TACO1', 'COA5']
mitochondrial fission	GO:0000266	3.16919e-05	26.3286	['MTFP1', 'MIEF1', 'COX10', 'SLC25A46']
mitochondrial respiratory chain complex III assembly	GO:0034551	0.00028762	27.9742	['SMIM4', 'UQCC3', 'UQCC2']
cristae formation	GO:0042407	2.08107e-05	29.8391	['UQCC3', 'IMMT', 'OMA1', 'SLC25A46']
