# Supplementary material for: Progression of herpesvirus infection remodels mitochondrial organization and metabolism
Source: PLoS Pathog. 2024 Apr 15;20(4):e1011829. doi: 10.1371/journal.ppat.1011829 (PMC11045090; doi:10.1371/journal.ppat.1011829)
Supplement: S3 Table — The table presents the results of GRO-seq analysis showing upregulated or downregulated mitochondrial and mitochondria-associated protein genes in infected Hela cells at 4, 8 and 12 hpi. (XLSX) [file ppat.1011829.s008.xlsx]

## Sheet: Mitochondria_table
Gene	Molecular function	Biological process	Subcellular location	Uniprot	logFC_4h	logFC_8h	logFC_12h	PValue_4h	PValue_8h	PValue_12h	chr
OGDH	['Oxidoreductase']	['Glycolysis']	['Mitochondria']	['Q02218']	1.22640162967495	1.85206276704022	1.84851803621611	3.2273817703818e-07	3.54507213424986e-14	9.84742650615147e-14	chr7
PGF	['Developmental protein', 'Growth factor', 'Heparin-binding', 'Mitogen']	['Angiogenesis', 'Differentiation']	['Nucleoplasm', 'Mitochondria', 'Cytosol']	['P49763']	8.03746969629673	8.83626138355274	9.42323882192516	7.93228894092574e-10	1.05413455570371e-12	2.23790150356353e-12	chr14
MXD1	['DNA-binding', 'Repressor']	['Transcription', 'Transcription regulation']	['Nucleoplasm', 'Mitochondria', 'Cytosol']	['Q05195']	0.983742521981881	1.33971226487636	1.91856311759053	0.00111911411363923	2.18253243308036e-05	1.59273511714505e-10	chr2
PLK2	['Kinase', 'Serine/threonine-protein kinase', 'Transferase']		['Nucleoplasm', 'Mitochondria', 'Cytosol']	['Q9NYY3']	0.975090763895405	1.32279546211417	1.54822421912194	0.000100691629693724	3.43461156778063e-07	1.02953877270097e-08	chr5
PHYHIP			['Nucleoplasm', 'Mitochondria']	['Q92561']	2.14640275407398	4.36741345576658	5.91705813879152	0.000309268765378734	2.91874140147789e-13	1.28125187123162e-34	chr8
LRIT3		['Sensory transduction', 'Vision']	['Nucleoplasm', 'Mitochondria', 'Cytosol']	['Q3SXY7']	3.96227530418412	5.81696644068163	6.14811854645509	2.48797186331424e-09	3.74504134432697e-19	5.68051743562819e-22	chr4
MPDU1		['Transport']	['Endoplasmic reticulum', 'Mitochondria']	['O75352']	0.660943560768065	1.07577604459654	1.8843473510099	0.0413458746510309	0.00315354746949848	1.7757781003811e-08	chr17
ACADSB	['Oxidoreductase']	['Fatty acid metabolism', 'Lipid metabolism']	['Mitochondria']	['P45954']	0.624612605811748	1.86901001008922	2.77971609310963	0.119529197856913	1.50319460529382e-06	4.56839352038411e-13	chr10
DNLZ	['Chaperone']		['Nucleoplasm', 'Mitochondria']	['Q5SXM8']	2.17737486559365	2.8857772359459	2.76846603396477	0.0572164769399626	0.00599610155941537	0.0351554932731266	chr9
LRRD1			['Vesicles', 'Mitochondria']	['A4D1F6']	4.30674522551548	6.30787117711278	7.29549067019612	0.000645590752366074	5.17094144677063e-10	2.97881260877836e-12	chr7
P4HA1	['Dioxygenase', 'Oxidoreductase']		['Endoplasmic reticulum', 'Vesicles', 'Mitochondria']	['P13674']	0.183642879331273	1.32449455063382	2.12692230122373	0.484631672205705	9.52867885310351e-07	4.47524915206097e-15	chr10
AREG	['Cytokine', 'Growth factor']		['Mitochondria']	['P15514']	3.40476478765772	3.86121222560662	4.25872857708262	3.54594485201098e-16	6.61506212449707e-18	1.98919963058384e-21	chr4
EFNA2			['Mitochondria', 'Cytosol']	['O43921']	8.10931457090465	9.92531743729629	11.0081540469847	5.13124482714112e-08	3.98880474574012e-22	7.36898745850091e-33	chr19
FAM210A			['Nucleoplasm', 'Golgi apparatus', 'Mitochondria']	['Q96ND0']	0.988317920898678	1.14116853994221	1.3872969163771	0.000139559202879335	8.7110325257047e-06	2.47821841170745e-07	chr18
TOP1MT	['DNA-binding', 'Isomerase', 'Topoisomerase']		['Mitochondria']	['Q969P6']	0.449804871604901	2.94886340638172	4.3584398225335	0.318175598786968	2.21152730356032e-10	3.27530451197586e-32	chr8
SLC25A44		['Amino-acid transport', 'Transport']	['Nucleoplasm', 'Mitochondria']	['Q96H78']	1.11466993174924	1.19507898273759	1.56437974240903	0.000465345373407186	0.000596596580793589	6.73567629109751e-06	chr1
CARS2	['Aminoacyl-tRNA synthetase', 'Ligase']	['Protein biosynthesis']	['Nucleoplasm', 'Mitochondria']	['Q9HA77']	1.58981346155277	2.14820161704592	2.61637981670704	1.73936273777637e-10	8.54616047897826e-17	2.06347078714103e-22	chr13
KHDC1	['RNA-binding']		['Mitochondria', 'Cytosol']	['Q4VXA5']	1.37351682789539	1.74295296052861	1.74686973965473	3.02187800667149e-07	2.15426896042062e-10	1.41496317675362e-09	chr6
SP9	['DNA-binding']	['Transcription', 'Transcription regulation']	['Mitochondria']	['P0CG40']	2.7002088109471	5.85138697011555	5.5077292316901	1.0	0.00921483231586421	0.042146269075052	chr2
TP53	['Activator', 'DNA-binding', 'Repressor']	['Apoptosis', 'Biological rhythms', 'Cell cycle', 'Host-virus interaction', 'Necrosis', 'Transcription', 'Transcription regulation']	['Nucleoplasm', 'Mitochondria', 'Cytosol']	['P04637']	0.436913538691073	1.08286454667375	2.10614868177131	0.115135809731958	0.000408604236622452	8.47902359578913e-13	chr17
TRIM3		['Protein transport', 'Transport']	['Mitochondria']	['O75382']	1.23170799450559	1.05942312621684	1.05173022778008	0.00102413126480744	0.010916508048778	0.0316097460695337	chr11
MPC1		['Transport']	['Mitochondria']	['Q9Y5U8']	0.848853487490157	1.07832294763658	1.35320848881516	0.0111892416804841	0.00789411373846778	0.000419656069213732	chr6
ICA1L			['Mitochondria']	['Q8NDH6']	1.82013073922026	2.45166222269421	2.42478739624949	3.9329767713869e-08	9.96820738241285e-14	1.86658479389727e-09	chr2
L2HGDH	['Oxidoreductase']		['Mitochondria']	['Q9H9P8']	1.66998581405812	2.00361399231638	1.76197759456526	1.49384995053254e-10	5.71967638619637e-13	5.45580012979591e-10	chr14
PLEKHO1			['Mitochondria']	['Q53GL0']	0.361163272196135	1.33895480100051	2.20493041827809	0.451548005162526	0.00898343390379434	3.58957394701348e-05	chr1
FAM171B			['Nucleoplasm', 'Mitochondria']	['Q6P995']	0.631357334339102	2.24316039274389	2.62504329339055	0.125923390053304	1.83746639351554e-09	2.23277305002117e-11	chr2
ZDHHC11	['Acyltransferase', 'Transferase']		['Mitochondria']	['Q9H8X9']	2.48729795963686	3.69147640918286	4.35197036433548	3.94065949716177e-09	5.56133004635352e-18	2.15979800964275e-24	chr5
UQCRC2		['Electron transport', 'Respiratory chain', 'Transport']	['Mitochondria']	['P22695']	0.705081499204498	0.9290685378794	1.11047734416701	0.00475926137873942	0.000275302595112537	2.25947122089689e-05	chr16
HKDC1	['Kinase', 'Transferase']	['Glycolysis']	['Mitochondria']	['Q2TB90']	1.27706090819851	4.18305842772106	5.1217321462608	0.0631806007163626	1.75540322708636e-13	1.10687687705735e-20	chr10
OAT	['Aminotransferase', 'Transferase']		['Nucleoplasm', 'Mitochondria']	['P04181']	2.90944723308022	3.50297670159818	4.18422580883488	1.52864674240182e-20	1.129740028738e-23	1.21995832419247e-39	chr10
MCL1	['Developmental protein']	['Apoptosis', 'Differentiation']	['Mitochondria']	['Q07820']	1.04665632492514	0.908084896880425	1.04177997335091	5.39892571396031e-05	0.000551061264861188	0.00036330041972417	chr1
CKS2		['Cell cycle', 'Cell division']	['Nucleoplasm', 'Vesicles', 'Mitochondria', 'Cytosol']	['P33552']	0.292443686194489	1.09950140400178	2.15670202071426	0.245694142079912	1.5252785043446e-05	1.02452365057985e-16	chr9
KCNH3	['Ion channel', 'Potassium channel', 'Voltage-gated channel']	['Ion transport', 'Potassium transport', 'Transport']	['Nucleoplasm', 'Mitochondria']	['Q9ULD8']	2.04692379549167	3.7828576485791	4.53010208125027	0.00453187919014536	3.70749782827785e-07	7.78997181706721e-12	chr12
BCL2L11		['Apoptosis']	['Mitochondria']	['O43521']	3.8376543220341	4.01729384337148	4.39056984580437	8.37742427607525e-39	2.6994427751469e-34	1.53892123547522e-41	chr2
DAND5			['Mitochondria']	['Q8N907']	-1.0495148487351	3.51979894072739	4.48315331190934	0.655855341427926	0.000219966584178171	1.34825397235032e-05	chr19
ARID4B	['Chromatin regulator', 'DNA-binding']	['Transcription', 'Transcription regulation']	['Nucleoplasm', 'Mitochondria', 'Cytosol']	['Q4LE39']	0.552866756332524	0.838857227688117	1.07432231746808	0.0214045094349179	0.000589602012867361	1.49863239363137e-05	chr1
CHAC1	['Lyase']	['Apoptosis', 'Neurogenesis', 'Notch signaling pathway', 'Unfolded protein response']	['Mitochondria']	['Q9BUX1']	1.92301271852739	4.18295631649039	5.55864763342493	0.423535932248249	0.000385318762796463	5.40981914193926e-07	chr15
COQ3	['Methyltransferase', 'Transferase']	['Ubiquinone biosynthesis']	['Nucleoplasm', 'Mitochondria']	['Q9NZJ6']	1.11296867896869	1.38591762715598	1.99681204198858	0.00628321875672771	0.000516065354326427	6.91141678456269e-07	chr6
MAFF	['DNA-binding', 'Repressor']	['Stress response', 'Transcription', 'Transcription regulation']	['Nucleoplasm', 'Mitochondria']	['Q9ULX9']	3.78035136168309	3.58118020545287	4.00099394597574	1.6754989431054e-20	5.78043235074375e-13	3.29828491678225e-17	chr22
SLC25A25		['Transport']	['Vesicles', 'Mitochondria']	['Q6KCM7']	2.27595136498697	1.90774004515293	2.06001902867551	9.4300197899316e-12	6.98301784826068e-08	7.15897576050171e-08	chr9
HHIPL2			['Mitochondria', 'Cytosol']	['Q6UWX4']	3.8313258807005	5.37483483575336	6.15680000473548	3.81787863785495e-08	5.84193656753124e-14	2.60010936879699e-19	chr1
BPHL	['Hydrolase']		['Mitochondria']	['Q86WA6']	0.79400231126282	1.61169081344397	2.20338399280779	0.0261326885643043	1.47793969074759e-05	1.73519483212488e-09	chr6
SLC41A1		['Ion transport', 'Transport']	['Mitochondria']	['Q8IVJ1']	0.834581486499564	1.17859393955949	1.13392986231351	0.0202836749932608	0.00100402559964332	0.00452192965647471	chr1
SOD2	['Oxidoreductase']		['Mitochondria']	['P04179']	2.52930773050769	2.2537888420856	2.91472531314637	8.05717876705155e-16	1.20679881314881e-11	1.00230754661999e-20	chr6
CD72			['Nucleoplasm', 'Mitochondria']	['P21854']	3.55964126635713	8.38098432292748	9.32769305951981	0.528461866980982	2.88942251289937e-09	4.18718834870079e-14	chr9
PITRM1	['Hydrolase', 'Metalloprotease', 'Protease']		['Mitochondria']	['Q5JRX3']	1.21761740172745	1.30613099533982	1.51885487560552	4.72548024572076e-06	2.09395511919384e-06	7.28799638940979e-08	chr10
DMRTA2	['DNA-binding']		['Nucleoplasm', 'Mitochondria']	['Q96SC8']	1.12193197017628	3.32855508320072	4.009241424313	1.0	0.00704350476685578	0.0150133479049431	chr1
BNIP3L		['Apoptosis', 'Host-virus interaction']	['Nuclear speckles', 'Mitochondria']	['O60238']	0.679646194686564	1.72345819732532	1.64915968209471	0.033703267696916	7.62540507014139e-09	3.96405482565271e-07	chr8
GATM	['Transferase']		['Mitochondria']	['P50440']	4.48494334895905	4.66297101071953	4.98920290930559	5.01773472479417e-13	4.25186195416872e-09	1.4747261544793e-13	chr15
SUPV3L1	['Helicase', 'Hydrolase']		['Mitochondria']	['Q8IYB8']	0.966866885031243	0.812627482550305	1.11616221661716	0.00118700592703144	0.00966336011240874	0.000736786583028621	chr10
TLR2	['Hydrolase', 'Receptor']	['Immunity', 'Inflammatory response', 'Innate immunity']	['Nucleoplasm', 'Mitochondria']	['O60603']	4.75040158536697	8.6575060357228	8.99293735381985	0.164607215982299	1.27873307179097e-10	8.74660095070208e-12	chr4
SLC6A13		['Neurotransmitter transport', 'Symport', 'Transport']	['Nucleoplasm', 'Nucleoli', 'Mitochondria', 'Cytosol']	['Q9NSD5']	3.5600274804585	4.24597056638455	4.87225920854153	1.01038021058324e-06	1.5461219857594e-06	9.22335545565518e-11	chr12
SLC25A4		['Antiport', 'Host-virus interaction', 'Transport']	['Mitochondria']	['P12235']	1.43177508799292	1.80831854063524	1.98495742267784	0.000173053740592394	2.76324334024621e-05	1.51251272160955e-05	chr4
HK2	['Allosteric enzyme', 'Kinase', 'Transferase']	['Glycolysis']	['Vesicles', 'Centrosome', 'Mitochondria', 'Cytosol']	['P52789']	1.79430435664696	1.93842137986579	1.64969346612755	5.39961524686581e-10	7.60118244382811e-10	1.0604102851061e-06	chr2
TMEM223			['Nucleoplasm', 'Nuclear membrane', 'Mitochondria']	['A0PJW6']	1.87072870311115	3.13967000383187	3.58332110787662	0.000191170329914702	2.47212714498939e-10	4.30836054516061e-10	chr11
POLG2	['DNA-binding']	['DNA replication']	['Nuclear bodies', 'Mitochondria']	['Q9UHN1']	2.70248936181582	3.73117091505255	4.57093368072309	3.39364692662921e-23	7.14280414963392e-41	1.55488753852918e-58	chr17
SDC3			['Nucleoplasm', 'Mitochondria']	['O75056']	-1.22239195500179	2.16129744957165	3.81112554974219	0.0569631621852771	5.38808722717426e-05	6.90417754382561e-17	chr1
GSTP1	['Transferase']		['Mitochondria', 'Cytosol']	['P09211']	1.09876566333272	1.42713724984212	1.64383215865984	0.00201816618020332	0.000369387409903161	4.94731644005944e-05	chr11
NT5DC3	['Hydrolase']		['Mitochondria', 'Cytosol']	['Q86UY8']	3.13146860007863	3.88990828388507	4.74937562767948	1.1153239886668e-29	2.11768843913525e-38	1.29885473482421e-57	chr12
SLC9B1		['Antiport', 'Fertilization', 'Ion transport', 'Sodium transport', 'Transport']	['Centriolar satellite', 'Mitochondria']	['Q4ZJI4']	1.47245638873339	3.3307096771262	4.54843097076673	0.00241615268998345	2.03077578799978e-16	1.00376327873148e-31	chr4
CSPG5	['Developmental protein']	['Differentiation', 'Growth regulation', 'Neurogenesis']	['Nucleoplasm', 'Mitochondria']	['O95196']	2.07858959546542	1.76832346981746	1.7734582085293	1.35145138832072e-05	0.00235899222611122	0.0122689213406989	chr3
VASN			['Nucleoplasm', 'Nucleoli', 'Mitochondria']	['Q6EMK4']	1.41078525679821	1.34027787126795	1.05442990270319	1.76232012156198e-05	0.000199828356621981	0.00969638088966061	chr16
FAM162A		['Apoptosis']	['Mitochondria']	['Q96A26']	0.909348869029319	1.14963209823676	1.09335139292553	0.00413131414947857	0.0013351425466715	0.00213145313115008	chr3
SMIM4			['Nucleoplasm', 'Mitochondria']	['Q8WVI0']	1.5073652663141	1.71549934784465	2.13509122797338	4.9042912180803e-06	8.83562180159343e-07	9.95928264037348e-10	chr3
C12orf65	['RNA-binding']	['Protein biosynthesis']	['Nucleoplasm', 'Mitochondria', 'Cytosol']	['Q9H3J6']	1.07417831228633	1.42150000788228	1.61722271242157	0.000267792716170037	1.06614059698701e-06	7.59570678068047e-08	chr12
ARL9			['Nucleoli', 'Mitochondria']	['Q6T311']	3.40405947283467	3.52339826110254	3.7130949710911	2.49841467144652e-17	2.87592243557148e-20	1.44084316175587e-17	chr4
GLUL	['Ligase', 'Transferase']	['Angiogenesis']	['Plasma membrane', 'Mitochondria', 'Cytosol']	['P15104']	1.37644125327837	1.44491242906903	1.87169264927702	2.6075021397445e-07	9.14323687796722e-08	1.69757573769891e-11	chr1
MGARP			['Mitochondria']	['Q8TDB4']	0.649208584210284	2.67533275003818	3.86212288834579	0.420454863863451	0.000546453804259743	1.64145641490427e-07	chr4
IDNK	['Kinase', 'Transferase']		['Mitochondria', 'Cytosol']	['Q5T6J7']	-1.68945348801414	-1.50908595540376	-3.35437157387427	3.93384427862341e-06	9.95238307568738e-05	6.93494983911988e-10	chr9
SLC22A5		['Ion transport', 'Sodium transport', 'Symport', 'Transport']	['Mitochondria']	['O76082']	-0.507111560944775	-0.983668015636893	-2.67159012080797	0.0717709465287601	0.00182235626709224	4.1107320113338e-10	chr5
PPCS	['Ligase']		['Mitochondria']	['Q9HAB8']	-1.2261673066286	-1.04455010449372	-2.97744180850664	0.00314306188710808	0.00943278716013196	5.02825540757127e-07	chr1
ME2	['Allosteric enzyme', 'Oxidoreductase']		['Mitochondria']	['P23368']	-0.567989634697609	-0.989324216576412	-2.02349242419458	0.062607966224003	0.00401807485584856	2.78468333390819e-06	chr18
MFF			['Mitochondria']	['Q9GZY8']	-1.27241983928301	-1.69071939620378	-2.20856707815445	7.08554333517148e-06	9.30431623379125e-09	2.22344181730698e-12	chr2
PPA2	['Hydrolase']		['Mitochondria']	['Q9H2U2']	-0.890366686577169	-1.21297675737271	-2.41936690143506	0.0013969328654472	1.52297583202038e-05	5.11289455459737e-13	chr4
RASSF8			['Mitochondria', 'Cytosol']	['Q8NHQ8']	-0.761843103803405	-1.48064498478867	-1.54801732610037	0.0133256264471791	4.77752464306895e-05	0.00170343805008174	chr12
UBE2H	['Transferase']	['Ubl conjugation pathway']	['Mitochondria']	['P62256']	-0.635535186379936	-0.85941837457283	-1.00013957100564	0.00701078430092601	0.000621505653861735	8.52757227173643e-05	chr7
CCDC90B			['Mitochondria']	['Q9GZT6']	-1.07727302210014	-1.10696157345267	-1.51235052803076	0.000524854123275663	0.000884420815109278	4.72157308236739e-05	chr11
APBB2			['Mitochondria']	['Q92870']	0.225210481080404	-0.688261964378035	-1.54383404955414	0.318397987027707	0.00772863105945331	5.18689068855109e-09	chr4
CREBZF		['Transcription', 'Transcription regulation']	['Nucleoplasm', 'Mitochondria']	['Q9NS37']	-0.345450647962583	-0.766545815407168	-1.28282105689612	0.16807426095694	0.00530763974944199	2.253634663069e-05	chr11
HEATR6			['Mitochondria']	['Q6AI08']	-0.922193129825454	-1.43457135611451	-3.72644585956019	0.00500128295542045	2.60454447225172e-05	2.58220575547599e-13	chr17
FKBP8	['Isomerase', 'Rotamase']	['Apoptosis', 'Host-virus interaction']	['Endoplasmic reticulum', 'Mitochondria', 'Cytosol']	['Q14318']	-1.06055713154989	-1.85780857582114	-1.60432241818876	0.0391059234271339	0.00465005753334413	0.0426410541407602	chr19
NDUFS1	['Oxidoreductase', 'Translocase']	['Electron transport', 'Respiratory chain', 'Transport']	['Mitochondria']	['P28331']	-0.506806902250644	-0.733117548232772	-1.52212314375849	0.0440212606130647	0.00742676750738954	2.27697286715616e-07	chr2
NDUFV3		['Electron transport', 'Respiratory chain', 'Transport']	['Mitochondria']	['P56181']	-1.33787393403661	-1.11480265547055	-1.58589429656206	0.00177976971068963	0.01080824863297	0.00128442326042481	chr21
AK3	['Kinase', 'Transferase']		['Mitochondria']	['Q9UIJ7']	-0.498465707630545	-0.865758700363433	-2.26768688312953	0.0600181166421485	0.00209304695817569	1.44974795958182e-09	chr9
DHFR	['Oxidoreductase', 'RNA-binding']	['Methotrexate resistance', 'One-carbon metabolism']	['Mitochondria']	['P00374']	-0.814984637825638	-0.806673713363673	-1.57970852721578	0.00278566438185616	0.00678653983619887	3.75058536940681e-06	chr5
PCMTD2			['Nucleoplasm', 'Mitochondria']	['Q9NV79']	-0.678358541541253	-1.72397082814071	-1.538220760327	0.0726484063197609	0.00021764604264265	0.0052780304623578	chr20
ARMCX2			['Nucleoplasm', 'Mitochondria']	['Q7L311']	-2.00519666178384	-2.80304880362114	-3.66460518662503	1.38420400961182e-07	8.82535628421409e-09	1.19793236552916e-08	chrX
NDUFS8	['Oxidoreductase', 'Translocase']	['Electron transport', 'Respiratory chain', 'Transport']	['Mitochondria']	['O00217']	-0.931132179929211	-1.45403997968132	-2.09971552765203	0.0323486914162307	0.00230211688116355	0.000272367752647577	chr11
HSCB	['Chaperone']		['Nucleoplasm', 'Mitochondria', 'Cytosol']	['Q8IWL3']	-0.866793985841264	-1.21433536674143	-1.7622848952098	0.00899360574354615	0.00122283578347819	0.000408090692185165	chr22
TNFRSF19	['Receptor']	['Apoptosis']	['Nucleoplasm', 'Mitochondria']	['Q9NS68']	-1.28996212685408	-2.0296854370042	-1.58741296720054	3.46431874459616e-05	4.91910674434956e-08	0.000151847118226123	chr13
DAP		['Apoptosis', 'Autophagy']	['Nucleoplasm', 'Vesicles', 'Mitochondria']	['P51397']	-1.09148143192957	-1.16839565938807	-2.05428071579772	4.46661243383286e-06	4.68714478651023e-06	2.78467975139984e-14	chr5
MIGA1			['Mitochondria']	['Q8NAN2']	-0.268156438893845	-0.768211004977078	-1.60260453454632	0.316942629656485	0.0040882056137988	4.3481024674981e-07	chr1
MTFR1L			['Cell Junctions', 'Mitochondria']	['Q9H019']	-0.810073946712579	-1.88934790919087	-2.3311890991472	0.0571257471013277	0.00152084835228775	0.0041063634016728	chr1
FBXW5		['Ubl conjugation pathway']	['Mitochondria']	['Q969U6']	-0.391786311399829	-2.96782389119375	-2.6789993579657	0.486159007063275	0.000481098892038988	0.0186986455860937	chr9
DLD	['Oxidoreductase']		['Nucleoplasm', 'Mitochondria']	['P09622']	-0.653657683538917	-0.814092733048512	-1.63347093373411	0.0132183110546649	0.00362161696073341	4.85304496504538e-07	chr7
MRPS16	['Ribonucleoprotein', 'Ribosomal protein']		['Mitochondria', 'Cytosol']	['Q9Y3D3']	-1.0061136200392	-1.46080620372006	-2.49599134648593	0.00462473687926309	0.000496308257080977	1.23392414842855e-05	chr10
HMGN5	['Chromatin regulator', 'DNA-binding']	['Transcription', 'Transcription regulation']	['Nucleoplasm', 'Mitochondria']	['P82970']	-0.881827198997181	-1.83630656396897	-1.48859291923928	0.000457269694376345	4.09185617232779e-10	1.02646551513975e-07	chrX
SLC25A46		['Transport']	['Mitochondria']	['Q96AG3']	-0.666390580681293	-1.10733763794533	-1.71829744637584	0.0614319585487894	0.000654089181680802	7.69458050187187e-06	chr5
SFXN3		['Amino-acid transport', 'One-carbon metabolism', 'Transport']	['Mitochondria']	['Q9BWM7']	-0.577565053804631	-1.53584268190736	-1.47122066028749	0.205466637846019	0.00731604715228448	0.02156276404798	chr10
ELMOD3	['GTPase activation']		['Nucleoplasm', 'Mitochondria']	['Q96FG2']	-1.3233368270031	-1.03863350482288	-2.01911752603927	0.000915753673445786	0.00843165285439054	6.44360633637108e-05	chr2
SLC25A27		['Transport']	['Mitochondria']	['O95847']	-1.87219472305472	-1.50668766958021	-1.28664092166984	6.6759539807665e-06	0.000362520934081529	0.00716610429272092	chr6
RAD51C	['DNA-binding']	['DNA damage', 'DNA recombination', 'DNA repair']	['Nucleoplasm', 'Vesicles', 'Cell Junctions', 'Mitochondria', 'Cytosol']	['O43502']	-1.08076709891871	-1.56606070256618	-2.85587642135831	0.00691505340165245	0.000848613199282423	8.3424085790843e-06	chr17
CISD1			['Mitochondria']	['Q9NZ45']	-0.416693752069554	-0.910434080606488	-2.06162184979312	0.21131172694436	0.00589856969313382	1.2992443740996e-06	chr10
KCTD18			['Mitochondria']	['Q6PI47']	-1.16450198497469	-1.396853317085	-1.646197937913	0.00387380950961044	0.00117119491607395	0.000980265356451908	chr2
MPST	['Transferase']		['Mitochondria', 'Cytosol']	['P25325']	-0.674559366583959	-1.63280993048259	-1.75708911934708	0.170751342772288	0.0107512265286309	0.0234958092026954	chr22
SLC44A1		['Transport']	['Nucleoplasm', 'Mitochondria']	['Q8WWI5']	-1.48746413365676	-1.44629132901774	-2.37655567252854	1.31961521118711e-06	4.70731315656816e-06	4.60642664085963e-10	chr9
TRAF6	['Transferase']	['DNA damage', 'Immunity', 'Osteogenesis', 'Ubl conjugation pathway']	['Nucleoli', 'Mitochondria']	['Q9Y4K3']	-0.884142488744804	-0.936375251278781	-1.80423468583783	0.00824046035856018	0.0102489372977752	5.75674468046852e-05	chr11
NDUFB4		['Electron transport', 'Respiratory chain', 'Transport']	['Nucleoplasm', 'Nuclear membrane', 'Mitochondria']	['O95168']	-1.71638097020754	-1.99788720152136	-2.79645595277203	1.84523691914205e-06	3.94015266967697e-07	2.21430673799281e-08	chr3
FAM110B			['Mitochondria', 'Cytosol']	['Q8TC76']	-2.11292230682722	-2.20052121419524	-2.1572283797251	3.53524087479474e-14	5.5547793843334e-12	1.73758856024251e-12	chr8
PYROXD2	['Oxidoreductase']		['Mitochondria']	['Q8N2H3']	-1.37238833964045	-1.5240569981256	-2.46767209787986	1.90781439187111e-05	1.18538783866033e-05	4.30613206535692e-08	chr10
OXCT1	['Transferase']		['Mitochondria']	['P55809']	-0.63882555555522	-0.750917475033415	-1.62720586460886	0.00674720821413919	0.00155816530681541	2.38271126327251e-09	chr5
FKBP9	['Isomerase', 'Rotamase']		['Golgi apparatus', 'Vesicles', 'Mitochondria']	['O95302']	-1.37091701392311	-1.86127963073707	-2.76464292856424	8.65410251460482e-05	1.23636680468863e-05	2.82742649020657e-08	chr7
CPT2	['Acyltransferase', 'Transferase']	['Fatty acid metabolism', 'Lipid metabolism', 'Transport']	['Nucleoplasm', 'Nucleoli', 'Mitochondria']	['P23786']	-0.797486648197454	-1.17475895727862	-1.50935559099842	0.0251640290759228	0.00394332398536878	0.00135813511816587	chr1
SNX19		['Exocytosis', 'Protein transport', 'Transport']	['Mitochondria']	['Q92543']	-1.17479724392209	-1.55238966695925	-1.7521128323557	4.67171604910553e-05	1.70054704296039e-06	1.97719462613665e-05	chr11
MOCOS	['Transferase']	['Molybdenum cofactor biosynthesis']	['Mitochondria', 'Cytosol']	['Q96EN8']	-0.690681161424298	-0.78620383425841	-1.73850165093228	0.00773041985449014	0.00522145280021855	3.4914130702309e-08	chr18
UQCC2			['Nuclear bodies', 'Mitochondria']	['Q9BRT2']	-0.943432309653776	-1.15527614599537	-2.16416742369825	0.0023817816760276	0.000317472731133105	7.36714792965098e-07	chr6
AMMECR1			['Nucleoplasm', 'Mitochondria']	['Q9Y4X0']	-1.25207049766413	-1.99456872619685	-2.60880733521542	1.8360517543197e-06	3.43782939043811e-13	5.06705113755784e-12	chrX
ZNF678	['DNA-binding']	['Transcription', 'Transcription regulation']	['Nucleoli', 'Mitochondria', 'Cytosol']	['Q5SXM1']	-0.866318416806399	-1.25048776251028	-1.57536755723518	0.0014008026117899	5.91767268825072e-06	2.79592001319573e-07	chr1
GPD2	['Oxidoreductase']		['Mitochondria']	['P43304']	-0.922362710758778	-1.43575395336563	-2.08115025039737	0.000248013631203065	3.07681903120577e-08	1.5075244964135e-13	chr2
NDUFS2	['Oxidoreductase', 'Translocase']	['Electron transport', 'Respiratory chain', 'Transport']	['Mitochondria']	['O75306']	-0.817231989363937	-1.08289466687235	-1.2540414205352	0.0107899320116402	0.00226969452406861	0.00954477835341716	chr1
COQ4		['Ubiquinone biosynthesis']	['Mitochondria']	['Q9Y3A0']	-0.684204503167323	-1.13611554110861	-1.68667309336243	0.0194164283372737	0.00182423435760354	3.02604651214112e-05	chr9
GLCE	['Isomerase']		['Mitochondria']	['O94923']	-0.79389579759427	-0.758376563502084	-1.29875795355502	0.00616742768558057	0.00870334861122465	6.54371482078575e-05	chr15
NUDT9	['Hydrolase']		['Nuclear membrane', 'Nuclear bodies', 'Cell Junctions', 'Mitochondria']	['Q9BW91']	-1.44011353075981	-1.12866193620506	-1.27832119039111	6.61730348888967e-05	0.00198710394029202	0.00323067118184618	chr4
BCKDHB	['Oxidoreductase']		['Nucleoplasm', 'Nucleoli', 'Mitochondria']	['P21953']	-1.70992918320812	-1.11686400636496	-1.0014838428794	1.12096366310866e-09	3.85924294008196e-05	0.000993846013742717	chr6
PCDHAC2		['Cell adhesion']	['Nucleoplasm', 'Mitochondria']	['Q9Y5I4']	-1.80849482481535	-2.13486101369491	-1.92031386124574	9.83823741859572e-10	1.10045219044499e-10	1.86387743823683e-10	chr5
LRP12	['Receptor']	['Endocytosis']	['Nucleoli fibrillar center', 'Plasma membrane', 'Mitochondria']	['Q9Y561']	-0.433725795765906	-0.970594452263557	-2.06022554828888	0.174383648225389	0.00529777352598526	2.16125701821974e-06	chr8
HSDL2	['Oxidoreductase']		['Mitochondria']	['Q6YN16']	-0.347553566709723	-0.852984223259559	-2.22524309858578	0.188930185172737	0.00222308627105041	1.40176605421734e-11	chr9
PC	['Ligase', 'Multifunctional enzyme']	['Gluconeogenesis', 'Lipid biosynthesis', 'Lipid metabolism']	['Mitochondria']	['P11498']	-0.42066419743171	-1.06256749967469	-1.48952653824236	0.0921295418001432	0.000351603311275451	7.74203656963107e-07	chr11
TIMMDC1	['Chaperone']		['Nucleoplasm', 'Mitochondria']	['Q9NPL8']	-0.900001176402438	-0.885549189401774	-1.56316071431166	0.00331550342412655	0.00561320272750079	3.83866202611062e-05	chr3
ECHDC2	['Lyase']	['Fatty acid metabolism', 'Lipid metabolism']	['Mitochondria']	['Q86YB7']	-0.874170974806251	-1.55472169758694	-2.4577866998052	0.0210102497893701	0.000420557076861901	1.09998965915165e-05	chr1
SMG9		['Nonsense-mediated mRNA decay']	['Plasma membrane', 'Mitochondria', 'Cytosol']	['Q9H0W8']	-0.628712044282921	-1.48890139795716	-2.70392807782203	0.0560372165600688	0.000216012339386446	1.07636875399709e-09	chr19
ETFB		['Electron transport', 'Transport']	['Mitochondria']	['P38117']	-0.657296672684838	-2.06974513162945	-2.49772462226487	0.192101744032165	0.000229586751188479	0.000861341742952945	chr19
MTARC1	['Oxidoreductase']		['Mitochondria']	['Q5VT66']	-0.442389675433711	-0.807185797747749	-1.84907937876859	0.110527323348115	0.00614997974737275	6.52161166530179e-08	chr1
KIAA0930			['Nucleoplasm', 'Nuclear membrane', 'Mitochondria']	['Q6ICG6']	-0.119821695155419	-1.42853220990314	-1.99187756145944	0.753035743919409	0.000262766347218636	0.000185585102842587	chr22
FKBP10	['Isomerase', 'Rotamase']		['Mitochondria']	['Q96AY3']	-0.503277862332012	-1.42459973522608	-3.29251412926517	0.143961615186523	0.000321173827809685	7.22252573223872e-10	chr17
SUCLG2	['Ligase']	['Tricarboxylic acid cycle']	['Plasma membrane', 'Mitochondria']	['Q96I99']	-0.499938711774843	-1.15302724817719	-2.39494272440085	0.036730441358407	4.79253777115491e-06	1.3319792063415e-17	chr3
CTDSP2	['Hydrolase', 'Protein phosphatase']		['Nucleoplasm', 'Mitochondria']	['O14595']	-0.609784405776308	-1.12240619389159	-1.14670341941525	0.0779675085979804	0.00354495807061085	0.0462774434010778	chr12
EIF4EBP2	['Protein synthesis inhibitor']	['Translation regulation']	['Nucleoplasm', 'Mitochondria']	['Q13542']	-0.955284639326544	-1.03440452244955	-1.68688047957633	0.00216414065170032	0.00216419680728905	6.40139583605716e-05	chr10
IMPA2	['Hydrolase']		['Nucleoplasm', 'Mitochondria']	['O14732']	-1.05122562919555	-2.01868379417925	-2.3865186585931	0.000138422744557378	2.01002025019365e-10	1.25288580570756e-08	chr18
PGM2L1	['Isomerase', 'Transferase']	['Carbohydrate metabolism', 'Glucose metabolism']	['Mitochondria']	['Q6PCE3']	-1.49649092506974	-2.47551990256412	-1.02363628503717	5.791271822767e-06	8.70411667468796e-11	0.00566642728717421	chr11
PPP1R3E		['Carbohydrate metabolism', 'Glycogen metabolism']	['Microtubules', 'Mitotic spindle', 'Mitochondria']	['Q9H7J1']	-1.11526317898903	-1.28952752961923	-1.2786155662499	0.0153067671515615	0.0061860699046094	0.025043297629605	chr14
IARS2	['Aminoacyl-tRNA synthetase', 'Ligase']	['Protein biosynthesis']	['Mitochondria']	['Q9NSE4']	-0.374891115581931	-1.07072941645028	-1.53258994280488	0.21426522265781	0.00267995605351311	1.32381178432511e-05	chr1
CPOX	['Oxidoreductase']	['Heme biosynthesis', 'Porphyrin biosynthesis']	['Mitochondria']	['P36551']	-0.469956263802086	-1.74715810440283	-2.25753021466264	0.249044124890695	0.00315154928483841	0.0029827424106727	chr3
SDHAF4	['Chaperone']		['Nucleoplasm', 'Mitochondria']	['Q5VUM1']	-0.71278342195705	-1.2213020668862	-2.10659570811034	0.154821362519864	0.00848109058690602	0.00034981218766247	chr6
MORN1			['Nucleoplasm', 'Mitochondria']	['Q5T089']	-0.639221984678741	-1.36448791060367	-1.21306250610585	0.0763853661532629	0.000738640637540447	0.00663525796861906	chr1
NNT	['Translocase']		['Mitochondria', 'Cytosol']	['Q13423']	-0.841918640779163	-0.679440674894221	-1.25710046716355	0.000473929290869018	0.00561115956080852	1.0088980696055e-06	chr5
MTCH2		['Transport']	['Mitochondria']	['Q9Y6C9']	-1.39262347190588	-0.921345493571642	-2.15792256141201	1.58502591215643e-06	0.00329820183525674	4.20426996957676e-09	chr11
WDR70			['Mitochondria', 'Cytosol']	['Q9NW82']	0.249142853231448	1.00782237778045	0.982683368568873	0.302723952094682	4.96716265699006e-05	7.70076969214831e-05	chr5
CYCS		['Apoptosis', 'Electron transport', 'Respiratory chain', 'Transport']	['Mitochondria']	['P99999']	1.10950855620419	1.03374056087201	0.848720144861201	3.84980891770321e-05	0.000182626267973646	0.00189988702158736	chr7
ATAD3B			['Mitochondria']	['Q5T9A4']	1.37128294759243	1.06529337839521	0.665533282991499	0.000252348972882086	0.00823123121179418	0.135480281055294	chr1
RRP15			['Nucleoplasm', 'Nucleoli rim', 'Mitotic chromosome', 'Mitochondria']	['Q9Y3B9']	1.16836952340746	1.10123644255311	0.575003205243101	7.05807646318527e-06	2.44168963331385e-05	0.0452042370206789	chr1
TEX10			['Nucleoplasm', 'Mitochondria']	['Q9NXF1']	1.05424275284753	1.06010362580378	0.886171279843112	3.32248164777181e-05	3.42801194274661e-05	0.00272846363848049	chr9
DND1	['Developmental protein', 'RNA-binding']		['Nucleoplasm', 'Mitochondria']	['Q8IYX4']	1.76361339514738	2.21056347207517	0.841350739949047	0.00910751144542686	0.00748165191688428	0.63962228593999	chr5
AASS	['Multifunctional enzyme', 'Oxidoreductase']		['Nucleoplasm', 'Vesicles', 'Mitochondria']	['Q9UDR5']	0.408235045264937	1.01034036823176	0.938924111467757	0.182464497339236	0.000803971658803902	0.00328218604983869	chr7
GRPEL1	['Chaperone']		['Mitochondria']	['Q9HAV7']	1.12876539315855	1.14329753928222	0.529137560512421	0.00102972946345204	0.00182446546242383	0.240985901875738	chr4
COQ8B	['Kinase', 'Transferase']		['Mitochondria']	['Q96D53']	-0.715509996445169	-1.5537282856957	-0.980875713658218	0.0430943532819427	3.63530842478481e-05	0.0169534033115548	chr19
PCDHA5		['Cell adhesion']	['Nuclear speckles', 'Plasma membrane', 'Mitochondria']	['Q9Y5H7']	-1.79510454968563	-1.63623382144117	-0.373023073649989	4.99884726509431e-11	2.55222104284308e-08	0.161413592838899	chr5
BDNF	['Growth factor']		['Nuclear speckles', 'Mitochondria']	['P23560']	-0.228547286365369	-2.16259283983838	-0.817888690876019	0.661236285536987	0.00562198019579111	0.290546302522488	chr11
PLEKHJ1			['Mitochondria']	['Q9NW61']	0.542547130406295	-2.20433992016357	-0.546865884446056	0.256080609554806	0.00763157882179515	0.615105163029682	chr19
ATPAF1			['Mitochondria']	['Q5TC12']	-1.12524255562186	-1.00822566558978	-0.61182073871059	0.00198327941992303	0.00609599635348872	0.159897711127018	chr1
LACTB	['Hydrolase', 'Protease']	['Lipid metabolism']	['Mitochondria']	['P83111']	-0.347605200512025	-1.11095181773564	-0.907631857993548	0.354460465947981	0.00858552288206481	0.0491344711461135	chr15
SPACA9			['Mitochondria']	['Q96E40']	-0.907549049885079	-4.15730246398308	0.586105452071135	0.0874428152789097	0.000602260545392696	0.612939977435456	chr9
COX14			['Mitochondria']	['Q96I36']	-0.339990129543234	-2.14292305689557	-0.880924629395415	0.431274137102895	0.00139204064334303	0.285963320790124	chr12
C1orf112			['Mitochondria']	['Q9NSG2']	-1.44843065360678	-1.30435296536788	-0.355116914603692	2.73760048753323e-05	7.17256150483445e-05	0.277809985813838	chr1
CREB3L4	['Activator', 'DNA-binding']	['Transcription', 'Transcription regulation', 'Unfolded protein response']	['Nucleoplasm', 'Nuclear membrane', 'Mitochondria']	['Q8TEY5']	-0.745108866116309	-1.65478351962214	-0.936699022746518	0.140916829714973	0.00954499514082462	0.191276671335939	chr1
KCNMB3	['Ion channel']	['Ion transport', 'Transport']	['Nucleoplasm', 'Mitochondria']	['Q9NPA1']	-1.40601550793162	-1.31872000075471	-0.864015631263123	0.0160537711061879	0.00480409530528432	0.0757625769275444	chr3
ABCB8		['Ion transport', 'Potassium transport', 'Transport']	['Nucleoplasm', 'Mitochondria']	['Q9NUT2']	-0.679172174964205	-1.61573551053643	-0.272488170766138	0.144534036790476	0.00421293748664175	0.675728042653143	chr7
IMMP2L	['Hydrolase', 'Protease']		['Mitochondria']	['Q96T52']	-0.895341430883325	-1.09393248979154	-0.77677566442841	0.000115363703045078	2.68291978507565e-06	0.00113773504179583	chr7
AARS2	['Aminoacyl-tRNA synthetase', 'Ligase', 'RNA-binding', 'tRNA-binding']	['Protein biosynthesis']	['Mitochondria']	['Q5JTZ9']	-0.647087584054208	-1.68282603770723	-0.826374914314162	0.0727484941508461	0.000743188723267747	0.186544414817482	chr6
ZNF862		['Transcription', 'Transcription regulation']	['Mitochondria']	['O60290']	-0.929422587654239	-1.69661698913544	-0.770478955868377	0.0379002668183974	0.000271918175915608	0.126200315963987	chr7
DECR1	['Oxidoreductase']	['Fatty acid metabolism', 'Lipid metabolism']	['Mitochondria', 'Cytosol']	['Q16698']	-0.902030834901399	-1.25034119963078	-0.791900019482991	0.00333385337886083	0.000163311509835944	0.0559895201182505	chr8
ZNF26	['DNA-binding']	['Transcription', 'Transcription regulation']	['Nuclear bodies', 'Mitochondria']	['P17031']	1.00056770102927	0.517371622897299	0.91744201557319	0.00567267189075183	0.197836755081507	0.0327260323968178	chr12
TOMM40	['Porin']	['Ion transport', 'Protein transport', 'Transport']	['Mitochondria', 'Cytosol']	['O96008']	1.08033503287426	0.0650838500220942	-0.337894771291826	0.00185129648432062	0.892508497008607	0.466893284417856	chr19
REXO2	['Exonuclease', 'Hydrolase', 'Nuclease']		['Nucleoli', 'Focal adhesion sites', 'Mitochondria']	['Q9Y3B8']	1.02294018727414	0.623814740754412	0.62829569146838	0.00238000039056965	0.076943736760608	0.122808181620805	chr11
GLRX5			['Mitochondria']	['Q86SX6']	1.27414635023188	1.0029847536345	0.895020472167604	0.000879680553009544	0.022512643789256	0.0808851624831234	chr14
MRPL36	['Ribonucleoprotein', 'Ribosomal protein']		['Nuclear bodies', 'Mitochondria']	['Q9P0J6']	1.13610134623304	0.862557819460791	-0.605732523426356	0.00636227288448772	0.0877471049213524	0.400412760401861	chr5
HPDL	['Dioxygenase', 'Oxidoreductase']		['Nucleoplasm', 'Mitochondria']	['Q96IR7']	1.92422274145676	1.12380907480403	-3.03968356633677	1.93208155021478e-05	0.0927296836406171	0.0145455400527096	chr1
GPN1	['Hydrolase']		['Nucleoplasm', 'Mitochondria', 'Cytosol']	['Q9HCN4']	1.09704225225301	0.737224565823745	0.638521581682118	0.000193659444379434	0.0252161435757345	0.0799139910760781	chr2
CHCHD5			['Mitochondria']	['Q9BSY4']	1.75901793856658	1.60860235494579	-0.0797398464708333	0.000929204560817833	0.0209102818465511	0.911036300537061	chr2
POLR1G		['Transcription']	['Nucleoplasm', 'Nucleoli fibrillar center', 'Mitochondria']	['O15446']	1.78887407728556	1.14860806320258	0.137233590978284	6.33442441122792e-05	0.0238340330033181	0.880665528973129	chr19
ACO1	['Lyase', 'RNA-binding']	['Tricarboxylic acid cycle']	['Mitochondria', 'Cytosol']	['P21399']	1.26371352737144	0.876401771132409	0.353365418135817	3.10138787655123e-06	0.00173194846798216	0.230507693749052	chr9
AK4	['Kinase', 'Transferase']		['Mitochondria']	['P27144']	1.34241306643344	0.851398934982033	-0.00812327073607395	3.62289230734122e-07	0.00261880802824883	1.0	chr1
SIRT1	['Developmental protein', 'Transferase']	['Apoptosis', 'Biological rhythms', 'Differentiation', 'Host-virus interaction', 'Myogenesis', 'Transcription', 'Transcription regulation']	['Nucleoplasm', 'Nucleoli fibrillar center', 'Mitochondria', 'Cytosol']	['Q96EB6']	1.17683397217964	0.809176284651908	0.3856053318903	7.9644421771814e-06	0.00242921283235633	0.180710407774716	chr10
TIMM50	['RNA-binding']	['Protein transport', 'Translocation', 'Transport']	['Nucleoplasm', 'Mitochondria']	['Q3ZCQ8']	1.45961176403946	1.19869011577548	2.19110887772487	0.000491640346877602	0.0134490122671993	2.2164153804154e-06	chr19
PPIF	['Isomerase', 'Rotamase']	['Apoptosis', 'Necrosis']	['Mitochondria']	['P30405']	1.17953864893525	1.02305073479608	0.727289559485014	0.00119174917702903	0.0181891644803521	0.112002299375703	chr10
SDHAF1	['Chaperone']		['Mitochondria']	['A6NFY7']	2.3335064502183	-0.955353936006593	-0.862019627037205	0.00191878792159585	0.615841864385888	0.742754320876094	chr19
HIVEP1	['Activator', 'DNA-binding']	['Transcription', 'Transcription regulation']	['Nucleoplasm', 'Nuclear bodies', 'Mitochondria', 'Cytosol']	['P15822']	1.09896201116923	0.6830054760033	0.727155546012638	7.27462953016833e-06	0.00719867818270703	0.00536687033280786	chr6
YRDC			['Mitochondria']	['Q86U90']	1.20504640680683	0.784153938828469	-0.368848680467757	0.000480669637028441	0.039168231393192	0.468586504630466	chr1
PDP2	['Hydrolase', 'Protein phosphatase']		['Mitochondria']	['Q9P2J9']	1.36050337839864	-0.227916362784124	-2.44282712050849	0.0067015938915893	0.76716277197711	0.0226002977117879	chr16
LRRC57			['Mitochondria', 'Cytosol']	['Q8N9N7']	1.04996458407799	1.04589557116593	1.30711567747764	0.00732553212678624	0.0213971228083493	0.0134770505993747	chr15
GTF3C4	['Acyltransferase', 'DNA-binding', 'Transferase']	['Transcription']	['Nucleoplasm', 'Mitochondria']	['Q9UKN8']	1.04424539129073	0.554751464367037	0.01204021013242	3.21939725369615e-05	0.033303142980442	1.0	chr9
HEATR1	['Ribonucleoprotein']	['Ribosome biogenesis', 'rRNA processing', 'Transcription', 'Transcription regulation']	['Nucleoli fibrillar center', 'Mitochondria']	['Q9H583']	1.00603920012427	0.79405389234583	-0.224555256742874	4.72424835555913e-05	0.00166962358478889	0.415625862769362	chr1
TRMT61A	['Methyltransferase', 'Transferase']	['tRNA processing']	['Mitochondria']	['Q96FX7']	1.61888814918994	1.04601581550227	0.942002247148467	0.00205311720363928	0.0882709790354526	0.281861231233463	chr14
METTL4	['Chromatin regulator', 'Methyltransferase', 'Transferase']		['Mitochondria']	['Q8N3J2']	-1.0443979009111	-0.220020264564722	0.177743589729964	0.0032597618018917	0.551148010093613	0.620712771858825	chr18
DARS2	['Aminoacyl-tRNA synthetase', 'Ligase']	['Protein biosynthesis']	['Nucleoplasm', 'Mitochondria']	['Q6PI48']	-1.07253359952224	-0.86342743385067	-0.560312211980245	0.00113137489971225	0.0138430953803763	0.151445735456161	chr1
OMA1	['Hydrolase', 'Metalloprotease', 'Protease']		['Nucleoplasm', 'Mitochondria']	['Q96E52']	-1.78707582834412	-0.768904562369907	0.212620197725219	2.00319597504185e-06	0.0317677980742955	0.574594753788502	chr1
NDUFB1		['Electron transport', 'Respiratory chain', 'Transport']	['Nuclear speckles', 'Mitochondria']	['O75438']	-1.09418408028204	-0.99613508564462	-1.48958455027744	0.00407889109436375	0.0172054200830057	0.00311381886497697	chr14
MRPS31	['Ribonucleoprotein', 'Ribosomal protein']		['Nucleoli', 'Mitochondria']	['Q92665']	-1.05340008079311	-0.664594957976427	0.0531523886532954	0.00331830749137545	0.0730508357916866	0.947941846911382	chr13
MRPS6	['Ribonucleoprotein', 'Ribosomal protein']		['Mitochondria']	['P82932']	-1.0687558748545	-0.614332843807956	-0.411932182143117	0.000208763151776976	0.02576060331641	0.155235279355694	chr21
BTN2A2			['Mitochondria']	['Q8WVV5']	-1.31727212819406	-1.21677027848601	-0.527914441415302	0.00461572615188939	0.0289988188186152	0.558856770533093	chr6
NAT14	['Activator', 'Acyltransferase', 'DNA-binding', 'Transferase']	['Transcription', 'Transcription regulation']	['Mitochondria']	['Q8WUY8']	-1.63338421867766	-1.66049452831317	-7.83472544863857	0.00650145219497187	0.0207680566967197	3.433591110953e-05	chr19
COQ5	['Methyltransferase', 'Transferase']	['Ubiquinone biosynthesis']	['Nucleoli', 'Mitochondria']	['Q5HYK3']	-1.07529289762652	-0.398039360134185	-0.931822661448186	0.00440783933537601	0.378192558888578	0.0437392301705989	chr12
TST	['RNA-binding', 'Transferase']		['Mitochondria']	['Q16762']	-2.31059071184045	-1.07423727901831	-3.07151192662191	0.000272819668086353	0.0654355940540034	0.000176850356348202	chr22
