# Supplementary material for: Progression of herpesvirus infection remodels mitochondrial organization and metabolism
Source: PLoS Pathog. 2024 Apr 15;20(4):e1011829. doi: 10.1371/journal.ppat.1011829 (PMC11045090; doi:10.1371/journal.ppat.1011829)
Supplement: S4 Table — Microscopy techniques, sample preparation, data analyses, and comparison of techniques used in the studies. (XLSX) [file ppat.1011829.s009.xlsx]

## Sheet: Feuille 1
Microscopy technique	Mean pixel size (xyz)	Fixation	Cell type	Timepoint	Segmentation protocol	Advantages/Benefit	Drawback
Cryo Soft-X-Ray - Berkeley	25, 25, 25 nm	PFA 4%, GA 0.25%	MEFs	NI, 4 hpi, 8 hpi	Wand tool	Full cell, 360 degree tomogram, pefect voxel	Fixation, cell in suspension
Cryo Soft-X-Ray - ALBA	13, 13, 13 nm	None	MEFs	NI, 8 hpi, 12 hpi	Semi manual (10%) followed by Machine Learning Biomedisa	Native condition cell, adherent cell	Partial cell view, 120 degree tomogram
SBF-SEM	8, 8, 30 nm	PFA 2%, GA 2%	MEFs	NI, 8 hpi, 12 hpi	Manual segmentation	Full cell, identification of other organelles	Knife sectionning cause alignement troubles
FIB-SEM	5, 5, 5 nm	GA 2.5%	MEFs	NI, 8 hpi	Semi manual segmentation with interpolation	Cell highest 3D resolution	Costly, time consumming, xzy scanning
Ten Fold Expansion Microscopy	160, 160, 366 nm	PFA 4%	Vero	NI, 8 hpi	Minimum Thresholding	Increase resolution for colocalization analysis	Decreased signal intensity, possible aberation in expansion asiotropy
Proximity Ligation Assay	63, 63, 180 mn	PFA 4%	Vero	NI, 4hpi, 8 hpi, 12 hpi	Otsu Thresholding	Easy to do, localization of the signal in the cell	40 nm max distance, antibody sensitivity
Live cell imaging [Ca2+]	340, 340, NaN nm	None	MEFs	NI, 4 hpi, 8 hpi	Otsu Thresholding	Live cell, quick measurement	Unspecific probe labeling, low resolution
Live cell imaging mPTP	?,?, NaN nm	None	MEFs	NI, 4hpi, 8 hpi, 12 hpi	Otsu Thresholding	Live cell, quick measurement	Unspecific probe labeling, low resolution
