# Supplementary material for: Progression of herpesvirus infection remodels mitochondrial organization and metabolism
Source: PLoS Pathog. 2024 Apr 15;20(4):e1011829. doi: 10.1371/journal.ppat.1011829 (PMC11045090; doi:10.1371/journal.ppat.1011829)
Supplement: S1 Data — (XLSX) [file ppat.1011829.s014.xlsx]

## Sheet: Figure 2
Normalized LAC (c)				Mitochondria number (d)				Volume (e)				Distance to nucleus (h)				Average diameter (i)				Roughness (j)
Noninfected	4 hpi	8 hpi		Noninfected	4 hpi	8 hpi		Noninfected	4 hpi	8 hpi		Noninfected	8 hpi	12 hpi		Noninfected	8 hpi	12 hpi		Noninfected	8 hpi	12 hpi
1.5735	1.76346	1.54134		334	301	348		0.0605151	0.0395164	0.720719		9.86278	7.21763	10.6122		0.161531	0.382065	0.333822		38.8859	28.2258	17.9488
1.43348	1.72274	1.53621		215	253	555		0.159694	0.0537383	0.255391		8.11227	7.73994	14.7276		0.172671	0.119135	0.194879		32.6094	64.631	20.7535
1.42617	1.70274	1.6807		266	216	167		0.0224095	0.0195707	0.0257757		9.69729	11.5556	14.4215		0.22916	0.0916078	0.400585		24.1757	79.5311	16.1284
1.48764	1.89108	1.54316		141	465	120		0.0176775	0.0253945	0.389444		11.7048	13.0834	10.4521		0.144505	0.0988196	0.259172		51.8908	83.012	20.8885
1.49901	1.83014	1.58443		182	478	268		0.012657	0.0272691	0.104815		10.6172	10.7265	9.69432		0.202548	0.117036	0.435978		35.2217	55.82	16.2406
1.49746	1.84453	1.65021		211	446	255		0.00378941	0.0387416	0.0318926		9.69678	10.4414	12.139		0.113469	0.254321	0.299852		47.0759	34.032	19.9409
1.38289	1.65341	1.48598						0.00603997	0.199757	0.0201974		10.1661	7.75339	8.62669		0.125002	0.19295	0.331878		53.8664	39.0199	18.4853
1.60381	1.73388	1.52567						0.0453575	0.0510889	0.0659011		10.2647	8.91476	10.1563		0.209435	0.113278	0.238177		31.4518	44.8595	27.8148
1.47008	1.71174	1.65193						0.0112336	0.145018	0.0397984		12.2153	5.79743	11.1615		0.542359	0.138622	0.1029		13.5147	48.3917	63.0948
1.56157	1.76637	1.55335						0.0416835	0.0346425	0.00250063		10.5698	10.9722	13.5838		0.241983	0.285456	0.369286		26.5791	28.3718	19.4402
1.52019	1.9215	1.63082						0.0150807	0.0373669	0.0304307		12.5231	6.82079	11.998		0.0861208	0.118087	0.132934		58.3686	58.3078	36.6467
1.37868	1.65226	1.46944						0.00586685	0.0268442	0.0589378		10.6289	7.70297	7.16342		0.400331	0.12232	0.247391		15.0855	51.4782	23.2848
1.39844	1.8546	1.6347						0.0245061	0.0100478	0.0809626		11.5091	10.7685	10.7554		0.381156	0.206688	0.133919		14.2153	33.0759	41.2194
1.55394	1.71314	1.6486						0.0450305	0.0973788	0.0101756		13.9673	9.71574	10.8173		0.241987	0.0994176	0.219409		30.3822	63.8534	31.9747
1.55532	1.81071	1.50549						0.084348	0.0127472	0.0323158		10.7496	10.4387	11.0045		0.186883	0.159971	0.2533		30.306	43.947	24.137
1.45508	1.73882	1.63473						0.0408179	0.0427657	0.0296997		14.1187	11.0764	11.3973		0.10565	0.199569	0.241635		47.1068	40.5255	30.7236
1.49871	1.72588	1.63911						0.0207552	0.0359422	0.0441841		11.8144	9.40686	12.2467		0.446585	0.165707	0.282226		13.6816	38.5681	23.4453
1.534	1.67629	1.59994						0.0105411	0.0379168	0.0279878		11.5126	9.55352	13.0771		0.211618	0.155715	0.187365		29.8821	40.9151	29.7193
1.59613	1.65736	1.51604						0.0531094	0.52896	1.03058		11.8915	9.15784	16.3701		0.211998	0.15206	0.247189		43.4006	38.2023	25.5602
1.49316	1.6604	1.50797						0.0125031	0.0170213	0.0297959		13.0477	10.7122	14.24		0.280093	0.182058	0.246962		20.3173	38.6858	23.2074
1.50508	1.79437	1.54357						0.00498202	0.0258694	0.0814819		14.523	9.33116	5.01316		0.325715	0.166319	0.238863		24.6358	46.61	24.5655
1.51937	1.66664	1.48813						0.00467425	0.0537633	0.0558794		9.96484	10.5173	12.6616		0.264842	0.323641	0.395011		24.5191	23.7758	17.1859
1.50755	1.75785	1.50122						0.0169465	0.00594871	0.0528017		8.44281	9.86661	8.8456		0.365218	0.189317	0.220344		21.793	37.6217	26.6863
1.50468	1.73434	1.49121						0.0489353	0.0174962	0.00555908		12.8978	9.36195	13.4097		0.297075	0.188123	0.168544		24.4303	37.8908	34.3314
1.50619	1.85247	1.38482						0.0152346	0.0410661	0.0115991		15.9706	5.88924	6.86697		0.442921	0.186907	0.299367		16.0179	39.1886	24.6745
1.53168	1.75079	1.67167						0.00638621	0.0219452	0.267567		10.3884	9.84688	8.35895		0.159029	0.128368	0.405396		49.9056	51.5804	16.3875
1.48162	1.89261	1.63565						0.02466	0.0308683	0.0184085		15.8546	12.361	7.39958		0.167301	0.187353	0.223913		40.1341	35.0407	28.2905
1.38094	1.93617	1.53124						0.0028084	0.055138	0.240868		13.3079	9.3156	13.111		0.29936	0.12745	0.241196		23.1774	60.9614	21.1823
1.34944	1.6012	1.61852						0.00380865	0.520537	0.0114644		14.4277	11.7309	12.2923		0.597766	0.457455	0.215412		13.4345	18.89	34.5702
1.43972	1.78732	1.64723						0.0193318	0.0342426	0.0082713		12.1058	9.36398	3.24188		0.152075	0.104909	0.308873		45.5659	61.7396	17.3518
1.40657	1.67207	1.63468						0.00323158	0.0143969	0.0342009		12.1265	9.38054	6.30945		0.14187	0.15522	0.196954		52.2588	50.7312	20.7986
1.43751	1.65543	1.59509						0.0112336	0.0587872	0.0160232		7.72215	9.62506	12.7886		0.451091	0.134536	0.359509		10.6466	49.142	21.5447
1.48321	1.77144	1.71729						0.0708639	0.0154216	0.0500318		11.4276	5.95986	14.9061		0.332826	0.111504	0.351889		17.4096	30.7267	17.7006
1.42628	1.72607	1.63823						0.0143882	0.0190459	0.0534942		13.3063	8.87033	8.36083		0.109762	0.213068	0.232458		52.5999	29.0753	25.5853
1.43149	1.69474	1.47756						0.0186008	0.0225701	0.0586493		10.8892	9.36657	7.68109		0.520744	0.123916	0.109963		14.9999	44.73	59.9561
1.51063	1.61484	1.62264						0.072749	0.0316431	0.00840595		13.4127	10.052	11.3821		0.144779	0.170619	0.349594		52.1002	43.8372	16.6341
1.35154	1.74887	1.68364						0.00538596	0.0617866	0.0349895		13.5492	8.73227	8.89684		0.252051	0.275344	0.371075		35.2084	18.1758	20.7959
1.46892	1.94341	1.60316						0.139477	0.060012	0.0422029		10.6938	9.96747	5.05508		0.402624	0.266242	0.194529		19.3954	26.6923	36.2949
1.41655	1.81308	1.4942						0.011022	0.02317	0.0284879		8.03146	10.3955	12.9762		0.288476	0.20865	0.133279		25.9678	29.5583	45.1289
1.432	1.7536	1.53893						0.0198319	0.0115725	0.00736723		7.84692	12.9087	12.8784		0.0801424	0.47137	0.17424		18.3887	21.1159	52.3144
1.45736	1.65089	1.74031						0.059438	0.0726092	0.0213515		7.21024	10.7222	10.5297		0.418397	0.155273	0.268842		25.6456	48.7093	28.7607
1.42309	1.66144	1.65499						0.00640545	0.00489894	0.0144267		11.2473	10.8782	11.3439		0.257426	0.223348	0.208108		17.5102	32.9977	28.4133
1.49161	1.75468	1.48495						0.00503972	0.0556629	0.00640545		14.2682	10.1478	10.8306		0.434702	0.160102	0.249418		40.4572	51.5977	29.0631
1.47459	1.66656	1.68346						0.0264874	0.0118974	0.0543213		8.74341	9.04309	11.2896		0.164869	0.410673	0.107846		27.0654	20.5209	50.4366
1.4152	1.76835	1.68183						0.00584762	0.0059987	0.0306808		11.8029	10.2013	11.2113		0.255366	0.157174	0.199436		25.0479	46.2729	38.9844
1.40413	1.7114	1.60409						0.00509743	0.0296436	0.0417412		10.8556	5.30747	11.7941		0.294807	0.210518	0.317565		34.9912	31.7644	21.9469
1.36575	1.79147	1.62401						0.00580915	0.027719	0.164887		12.5468	9.49841	11.858		0.206275	0.29992	0.361968		35.5357	26.0538	17.2694
1.48855	1.77873	1.59559						0.00288534	0.0100478	0.0157347		10.6678	5.82018	5.07453		0.171937	0.114573	0.276052		49.9465	48.6593	25.1352
1.46324	1.61218	1.44722						0.0463578	0.461375	0.0568604		12.8181	9.75234	4.6575		0.141542	0.282153	0.168386		19.928	25.0391	31.4182
1.42562	1.82039	1.70099						0.0106565	0.0121973	0.02164		10.7818	11.0279	5.7936		0.406001	0.239922	0.344779		26.2037	32.7375	19.5478
1.37658	1.57866	1.504						0.0286225	0.0495892	0.0112336		11.7355	9.89986	4.08395		0.27473	0.349614	0.240129		34.522	17.0981	32.1693
1.4413	1.66571	1.63864						0.00952161	0.00662356	0.0316425		11.9307	12.5094	5.79987		0.220602	0.195278	0.358042		15.7282	37.1139	23.172
1.40182	1.80224	1.83009						0.0127917	0.00959791	0.0127147		13.2187	9.06847	6.5406		0.519444	0.172903	0.171533		13.719	14.9045	38.1459
1.44966	1.58857	1.51898						0.00836748	0.0804075	0.00998327		13.6548	8.00857	3.51858		0.423989	0.144109	0.176823		14.9347	36.4018	31.1924
1.45551	1.85251	1.58816						0.0137342	0.0144469	0.00307769		12.9327	5.05601	3.64051		0.453056	0.280894	0.186576		23.7456	52.2921	42.881
1.39473	1.82101	1.43655						0.00929079	0.0199457	0.158078		11.2012	12.3123	4.61972		0.264545	0.13073	0.254652		13.9368	14.3949	33.5432
1.40568	1.79598	1.61478						0.00867525	0.00474897	0.600766		7.12074	9.58398	3.80856		0.40531	0.196381	0.125749		14.9057	47.5032	58.0381
1.38118	1.75151	1.61125						0.0161964	0.0116975	0.00257757		9.9383	9.17204	3.46118		0.478024	0.323519	0.375913		14.2708	37.1309	18.0928
1.44485	1.87586	1.45946						0.0897148	0.00357422	0.332699		8.70112	8.45066	9.67529		0.483337	0.331258	0.178175		12.5532	23.7313	34.5299
1.39896	1.66675	1.54026						0.00442418	0.0450902	0.0163502		11.173	11.0201	11.2319		0.548712	0.468641	0.212763		18.6404	14.5833	28.868
1.44983	1.76526	1.69384						0.0353935	0.0113225	0.0165811		12.1252	10.4175	10.9391		0.368447	0.251763	0.120886		14.8057	16.8609	46.14
1.46501	1.82684	1.47577						0.016004	0.0402663	0.0962549		6.5389	11.9547	12.5797		0.425553	0.374829	0.224246		17.8646	18.2838	31.3542
1.44251	1.7993	1.70315						0.0531479	0.0142719	0.00725181		3.37064	10.0081	7.82155		0.41406	0.266806	0.291223		16.4981	20.0301	22.6806
1.32832	1.85135	1.59563						0.008002	0.0103478	0.0215054		6.98948	9.40879	8.94055		0.439397	0.257402	0.172368		23.1609	31.6544	21.8384
1.39979	1.68327	1.59896						0.0361052	0.161515	0.00861754		11.7803	9.36395	7.72582		0.211273	0.206139	0.394667		17.4166	18.2907	16.5001
1.5887	1.61234	1.68099						0.00311616	0.411311	0.0274684		10.7305	9.20067	11.1452		0.433363	0.185768	0.345258		16.7265	32.4808	18.6399
1.41149	1.81575	1.46342						0.0202743	0.00457401	0.0167157		11.557	7.9813	7.45858		0.397621	0.173466	0.244076		17.0491	30.2209	28.3451
1.37717	1.82347	1.51649						0.0347972	0.032393	0.0150422		10.8356	7.78944	10.3381		0.414179	0.261033	0.19848		13.1979	38.5393	24.3869
1.3225	1.64624	2.01809						0.00553985	0.0821571	0.16129		11.741	9.34706	12.9831		0.514909	0.18458	0.273519		22.027	32.9485	22.4338
1.39311	1.78743	1.65284						0.0482236	0.0225701	0.0520515		12.3982	9.65334	6.81841		0.327016	0.339481	0.207926		22.1212	30.9787	30.9426
1.43567	1.81152	1.67614						0.0135226	0.00927299	0.0510897		14.1571	7.17408	5.46362		0.358663	0.132177	0.33465		40.4132	26.0109	21.2228
1.35613	1.78979	1.67301						0.00352011	0.0423908	0.0214477		9.59667	9.64304	6.81297		0.183313	0.168886	0.195274		48.3599	30.8168	33.288
1.37429	1.75371	1.61367						0.0126378	0.00502391	0.0267375		10.014	9.48685	12.1326		0.136832	0.19115	0.245929		59.4219	40.9328	29.4357
1.41488	1.88845	1.619						0.0062708	0.0286188	0.0260642		10.6865	11.3325	4.38021		0.114351	0.294505	0.334071		56.5347	28.5919	18.2296
1.45856	1.69091	1.55022						0.0322773	0.0190709	0.0212938		9.46616	11.6728	4.07856		0.129134	0.210869	0.242911		47.7751	22.9928	22.9168
1.4139	1.78336	1.51448						0.00603997	0.00484895	0.017716		13.9484	13.1678	11.2827		0.158552	0.190845	0.13048		60.3345	25.4564	33.9544
1.46737	1.69994	1.77273						0.00761729	0.0170713	0.0334122		10.8853	12.3963	4.94284		0.126737	0.116905	0.257159		19.0489	37.7792	23.8809
1.41765	1.6366	1.50545						0.0213707	0.00494892	0.016408		12.4135	7.82022	12.9131		0.221218	0.112125	0.154956		52.2627	68.6355	41.4496
1.34512	1.7931	1.62944						0.00779041	0.00512389	0.012407		14.286	8.92614	13.1133		0.142691	0.0957549	0.182278		14.2651	64.2386	41.3427
1.45544	1.88822	1.5077						0.0162733	0.00797327	0.0321042		9.2202	10.3417	12.4955		0.439139	0.105605	0.126518		53.6514	74.1631	60.1595
1.37671	1.62191	1.77534						0.0117722	0.0162715	0.0317964		10.3004	8.34663	11.598		0.110746	0.098633	0.254658		26.3945	69.4187	26.555
1.29803	1.72062	1.50711						0.126301	0.0260443	0.0231212		10.0597	7.8448	6.32324		0.232387	0.144457	0.170772		45.9965	70.6277	38.5818
1.37441	1.87826	1.65854						0.00659781	0.0116475	0.00392406		9.31181	11.1525	10.7822		0.150694	0.112754	0.192697		51.0271	68.4712	22.0733
1.3772	1.74733	1.83399						0.0166388	0.0859813	0.0183123		2.95535	8.98372	12.2282		0.12753	0.127636	0.202025		33.191	65.0521	28.7471
1.41971	1.73266	1.66203						0.00732876	0.0527135	0.0919846		12.5771	13.3008	11.991		0.154754	0.101043	0.275246		58.3157	59.7701	20.5687
1.36419	1.71013	1.60237						0.00434724	0.0199957	0.0191779		10.3371	11.7242	5.34796		0.130196	0.154594	0.37222		51.5086	72.4103	17.9818
1.42332	1.73299	1.63726						0.0147729	0.0315182	0.0470118		8.89495	11.143	10.4069		0.116362	0.159447	0.178888		25.1258	54.5363	38.0534
1.31732	2.0242	1.75138						0.0394907	0.0225701	0.0155808		11.0481	12.4194	10.8927		0.298489	0.0878918	0.35181		24.0365	62.3243	19.5797
1.461	1.74925	1.43256						0.0262758	0.0400163	0.0246215		10.382	9.14022	10.9335		0.25458	0.0918273	0.144706		23.5526	80.9582	34.6477
1.38821	1.7389	1.72197						0.0759998	0.00714845	0.0468964		9.71306	8.74134	9.0203		0.204875	0.0742338	0.168434		16.6838	62.0808	40.2137
1.37363	1.84468	1.67641						0.0104065	0.0168963	0.0277185		10.0613	13.4165	8.46033		0.384516	0.101926	0.144589		17.7338	85.0913	44.1768
1.39348	1.67932	1.59799						0.0117914	0.0161965	0.0337392		10.5705	9.24768	6.93312		0.335311	0.0871538	0.131537		54.85	70.0658	50.1869
1.4036	1.68995	1.49173						0.0186393	0.0311682	0.0119645		9.91163	11.5757	10.4663		0.121221	0.0797138	0.184042		20.5275	76.2134	37.5684
1.2899	1.80912	1.69673						0.0685941	0.0159715	0.0892146		8.77296	9.7645	4.06655		0.246127	0.0799584	0.181824		44.7772	71.9305	38.6761
1.31736	1.79216	1.75012						0.00207744	0.0141969	0.012407		9.81454	9.62015	4.66166		0.186096	0.0811875	0.150689		32.2322	75.1989	32.8883
1.33963	1.93637	1.44153						0.0187162	0.0178461	0.0112721		12.5024	9.7187	9.5142		0.210502	0.116882	0.339359		52.1088	93.7769	19.5932
1.25979	1.68124	1.48781						0.00255833	0.0503641	0.0489161		12.3819	12.3127	12.36		0.134649	0.098874	0.125871		30.0518	65.0672	59.5048
1.36139	1.66555	1.49168						0.0193702	0.0161215	0.00492431		6.79953	13.3056	5.82941		0.21494	0.131689	0.246183		31.4689	71.972	33.0626
1.61999	1.73703	1.53492						0.0170043	0.00707346	0.0282571		9.2468	6.38003	5.02981		0.245555	0.0935353	0.0956293		29.1566	54.4095	67.1908
1.31829	1.67723	1.71711						0.00965626	0.0489894	0.00469348		6.93908	7.32478	10.2715		0.245382	0.149455	0.153859		43.0599	72.7773	38.411
1.28089	1.7181	1.5638						0.0131956	0.013872	0.0188124		10.8085	9.65791	6.48753		0.145075	0.0759759	0.234981		22.3975	49.3967	32.5563
1.31457	1.68829	1.56668						0.0631504	0.0456151	0.00779041		11.7934	7.79494	7.32339		0.307049	0.0978532	0.137549		29.7839	74.9974	51.6612
1.31053	1.5883	1.55863						0.0114452	0.105927	0.00817512		12.3043	12.4065	9.77252		0.213596	0.116685	0.104734		51.8113	78.8769	65.0601
1.2801	1.66426	1.64998						0.0265643	0.0195957	0.0156962		10.4195	7.25452	12.728		0.132167	0.110118	0.134895		18.3226	64.0526	49.8226
1.33584	1.60335	1.59476						0.169927	0.0620365	0.0123685		6.70697	7.4727	12.0785		0.453797	0.41981	0.110326		43.2705	61.5472	54.7946
1.38315	1.82895	1.44867						0.0121184	0.00749837	0.0125416		10.0174	12.2554	11.9814		0.147395	0.406609	0.187377		46.1823	17.7489	27.9537
1.31984	1.80682	1.62396						0.279435	0.0131471	0.00392406		4.02708	8.96748	13.0661		0.085021	0.389683	0.192001		45.4914	17.9771	38.7221
1.37503	1.66948	1.47104						0.0732876	0.0232699	0.0799816		3.98161	6.56331	13.5662		0.162465	0.267356	0.276705		32.1903	20.5451	24.062
1.31561	1.72752	1.66066						0.0333737	0.0326679	0.0708254		11.7559	11.94	12.5249		0.27414	0.128606	0.228744		51.1452	22.9613	22.0577
1.20397	1.86697	1.54098						0.0155231	0.00892306	0.017312		4.22132	11.4161	12.021		0.150658	0.224452	0.204276		35.2583	42.127	27.2115
1.34727	1.77556	1.60753						0.0126762	0.00352423	0.0293535		12.296	8.49712	14.3056		0.197134	0.320325	0.251701		42.2366	29.565	26.9139
1.38205	1.82096	1.59512						0.106892	0.0158965	0.0944082		6.36881	11.7388	14.2804		0.163712	0.240735	0.127055		29.9941	18.9946	33.4995
1.35893	1.85194	1.61576						0.0204859	0.0180461	0.00446266		12.6211	12.1134	13.4283		0.282168	0.213078	0.311897		27.0702	32.8341	23.4174
1.27995	1.6384	1.60771						0.0104834	0.372144	0.0213323		12.2941	10.1297	8.62114		0.214886	0.184346	0.240861		67.7911	32.3044	26.549
1.40625	1.72876	1.53596						0.00223133	0.00614866	0.711255		12.7889	10.3565	13.5991		0.0932341	0.191681	0.169363		34.7575	39.7465	34.0751
1.29591	1.66486	1.62755						0.0149076	0.0175462	0.0138111		12.068	9.04746	13.2417		0.194578	0.174743	0.265781		39.2869	35.5118	22.095
1.30049	1.98464	1.67724						0.0298152	0.0152717	0.0350665		13.1405	12.507	9.346		0.13263	0.177094	0.0874615		26.7035	36.765	47.6448
1.4279	1.96909	1.4777						0.0655741	0.018446	0.0288341		12.4986	8.35702	6.06705		0.221333	0.202902	0.162245		20.3741	37.7942	51.0899
1.30243	1.82815	1.60702						0.0211591	0.0101228	0.027026		11.9566	11.38	9.2627		0.430868	0.245454	0.183487		17.1527	39.1241	28.9736
1.25253	1.70803	1.41687						0.00748264	0.0343925	0.0277569		10.7542	12.7467	7.03957		0.491255	0.159445	0.1811		34.1849	32.6544	39.3302
1.30427	1.46059	1.45679						0.0740185	0.00262443	0.00288534		12.698	8.14103	8.03965		0.188563	0.296281	0.133544		41.3211	38.0957	37.1669
1.232	1.82557	1.4317						0.00457807	0.0351924	0.012657		12.235	4.24091	9.09169		0.164455	0.267525	0.130721		23.9422	23.8677	40.4673
1.57691	1.76984	1.62906						0.103026	0.0240198	0.0724604		12.2855	3.00865	9.13774		0.252774	0.385287	0.231434		61.0089	26.6449	28.1756
1.2125	1.74828	1.69351						0.0137727	0.0247446	0.0068094		8.39048	9.03195	9.74519		0.120375	0.240071	0.215431		52.2056	17.733	29.6003
1.40212	1.81157	1.69285						0.0226595	0.00847316	0.0395291		11.4358	8.87992	11.8724		0.135129	0.196932	0.212101		47.3904	25.9673	32.0651
1.58975	1.61475	1.49849						0.029392	0.0170213	0.0227365		11.3838	6.76445	10.3915		0.162251	0.17638	0.0944518		44.2134	25.0933	67.7676
1.41347	1.89976	1.62741						0.038702	0.0561128	0.114182		13.2281	11.7701	5.91263		0.17821	0.333889	0.17342		46.7536	37.9381	45.6205
1.2122	1.86697	1.56884						0.043357	0.0791828	0.0407217		11.6834	8.64109	7.64739		0.12153	0.296068	0.191518		32.7946	19.1253	33.217
1.47969	1.61571	1.52181						0.017966	0.0113725	0.0960625		6.93263	9.17183	11.4096		0.223726	0.160878	0.29029		24.353	23.4114	21.8474
1.50034	1.84358	1.60352						0.0173697	0.00839818	0.0253717		12.7265	13.7432	4.80861		0.233444	0.286182	0.293541		25.398	38.4262	21.5698
1.37046	1.99679	1.60413						0.0102526	0.0204206	0.0625349		11.7684	9.98468	8.95417		0.304557	0.235122	0.358475		20.2109	29.1752	20.3341
1.36048	1.66198	1.86776						0.0538019	0.0103727	0.0222363		7.36563	9.8757	7.72201		0.239019	0.168016	0.273924		16.4842	23.9156	21.766
1.32968	1.51817	1.62674						0.108873	0.0219952	0.0301999		9.01268	10.2747	9.19718		0.389252	0.210298	0.152785		23.203	32.0244	42.3829
1.42858	1.80402	1.31515						0.0166965	0.0187209	0.028334		6.37723	10.2708	12.9749		0.2952	0.229238	0.139973		33.2109	24.1296	51.8544
1.48989	1.8242	1.38064						0.00894455	0.00772332	0.032085		8.75742	10.7907	12.5963		0.21042	0.122156	0.187921		34.3867	28.2949	37.4112
1.42938	1.88958	1.62129						0.0318734	0.0739589	0.0132148		9.3774	9.40929	11.3022		0.187288	0.135123	0.272168		56.5759	47.3373	24.8722
1.36738	1.6875	1.49733						0.0129263	0.0217953	0.0261027		12.6055	11.8886	12.9755		0.0988514	0.157198	0.293559		47.1649	52.1283	20.9466
1.38734	1.55868	1.65959						0.00219286	0.00652358	0.0691327		6.63011	10.1262	12.0487		0.147522	0.0975244	0.294613		23.113	53.1436	22.9196
1.38199	1.66502	1.6293						0.00748264	0.244097	0.0280455		12.7033	9.95441	9.67516		0.222959	0.202465	0.218719		11.9312	66.8997	22.5331
1.37117	1.80299	1.56917						0.0150038	0.0147468	0.0276031		2.15777	9.89928	11.9713		0.518762	0.137843	0.201234		34.113	31.7923	37.1936
1.35332	1.67264	1.51099						0.0457999	0.0173962	0.0297574		11.273	9.06649	13.7315		0.169458	0.157133	0.229194		20.2372	55.6107	29.0134
1.27499	1.839	1.5106						0.00592456	0.00649859	0.149326		9.20432	12.4143	9.77147		0.342731	0.111484	0.141532		31.0172	40.2076	39.0587
1.28263	1.86914	1.4007						0.00936773	0.0280689	0.045646		8.23049	12.3394	7.38128		0.273991	0.221712	0.180011		45.5943	71.5085	37.7541
1.20719	1.8758	1.63614						0.0122723	0.0073484	0.0151961		4.99188	11.5583	12.0867		0.151156	0.17196	0.347507		62.8316	43.4313	18.9981
1.41793	1.64132	1.62615						0.0187355	0.00759835	0.0419528		14.1733	11.3387	14.9765		0.121456	0.121289	0.149112		14.1263	41.3566	38.6283
1.44481	1.66042	1.61221						0.00611692	0.0105727	0.0168311		6.61848	11.4907	11.9838		0.37397	0.36562	0.192253		20.1934	56.5794	25.4304
1.38462	1.7209	1.59959						0.0516283	0.0125473	0.0462808		9.15939	9.85373	9.05966		0.304897	0.430328	0.176082		10.8371	17.9143	31.187
1.45434	1.8658	1.74813						0.0468386	0.0100228	0.0115606		11.0892	6.10038	11.6366		0.38929	0.253099	0.187855		14.6643	12.9634	35.8361
1.18954	1.77301	1.63129						0.00613615	0.00837318	0.0133687		10.4127	8.54733	13.1524		0.356936	0.312166	0.196475		20.3506	23.9585	37.5678
1.21997	1.8753	1.52474						0.0151769	0.00994784	0.0779618		10.624	9.48816	5.05949		0.34499	0.108565	0.13506		23.0706	19.9948	43.8318
1.42079	1.84192	1.71216						0.00492431	0.0162215	0.00921384		5.64435	12.0394	9.32247		0.294351	0.0905107	0.151979		17.6934	40.4984	28.8475
1.43091	1.99148	1.54036						0.00832901	0.0252695	0.106411		11.003	9.72085	12.9637		0.368103	0.21584	0.131471		16.06	55.4282	38.5846
1.47932	1.8923	1.72152						0.0259488	0.0147218	0.0269298		13.9376	2.5126	10.6796		0.379902	0.203186	0.187167		15.3621	16.4927	30.0257
1.36681	1.71751	1.59142						0.00592456	0.0103977	0.0416066		8.56412	9.6779	7.20615		0.208729	0.417606	0.177493		54.7435	27.033	45.0207
1.30578	1.76853	1.4271						0.00552061	0.0311432	0.00919461		12.7847	8.31986	6.08007		0.131256	0.2552	0.293345		15.7424	20.3117	24.9377
1.37024	1.68519	1.46669						0.00857907	0.0311182	0.0150422		9.41686	7.2237	6.06634		0.465246	0.150588	0.266856		25.969	18.3172	26.159
1.25391	1.64359	1.46671						0.01837	0.176837	0.0167542		12.5387	12.6427	9.35446		0.311383	0.457508	0.23594		12.9153	47.5532	27.4717
1.22957	1.79177	1.67254						0.0131571	0.00777331	0.0266413		13.4471	10.8891	15.1117		0.512966	0.38083	0.209291		32.6749	15.7722	26.8963
1.41628	2.04882	1.6514						0.00702099	0.0291437	0.0122723		12.5769	6.24589	5.57227		0.220606	0.344279	0.233842		23.7964	15.6569	36.1339
1.3383	1.9344	1.46198						0.0553408	0.0584373	0.134841		9.28095	8.91495	8.7231		0.278232	0.386624	0.2495		52.2405	20.9252	23.9096
1.32819	1.84208	1.54372						0.0150807	0.0659107	0.00448189		12.9423	3.03455	5.83038		0.138295	0.150634	0.282402		51.0543	15.2929	23.0523
1.41008	1.63505	1.4873						0.0370477	0.00929798	0.329909		9.55837	12.572	6.83033		0.125799	0.12977	0.289985		20.3848	53.7223	23.9104
1.39312	1.83958	1.58762						0.0342586	0.00987285	0.136707		4.79911	4.90653	8.38689		0.292628	0.231123	0.27377		42.3483	15.2965	26.2045
1.25922	1.93579	1.57379						0.0205436	0.00892306	0.0570143		14.963	8.87658	10.9675		0.191766	0.180852	0.197768		39.4133	42.9351	32.8432
1.32708	1.61373	1.49585						0.295189	0.0113475	0.0548406		11.8444	6.46388	10.0771		0.17649	0.124507	0.355105		24.8418	25.3356	22.4691
1.27048	1.76271	1.62182						0.0158694	0.018246	0.0871372		11.1964	9.20214	4.38967		0.305339	0.186481	0.214241		18.0031	29.3498	32.8161
1.32626	1.73548	1.58268						0.00444342	0.00704847	0.030296		12.3079	9.53106	6.84445		0.190566	0.141851	0.161666		36.7496	34.595	28.3314
1.29696	1.84702	1.67138						0.0143882	0.023045	0.0192356		15.2478	6.88826	10.6043		0.202036	0.193362	0.264238		60.3234	50.7826	35.8417
1.27329	1.94492	1.74342						0.0774425	0.0107727	0.0550138		5.59196	6.25453	15.1031		0.120367	0.134891	0.280249		15.4058	35.5979	25.527
1.60289	1.56607	1.756						0.00363553	0.0176462	0.00461654		14.2358	9.00131	3.13648		0.53433	0.183082	0.209577		56.3875	51.5942	27.5656
1.36187	1.73956	1.63807						0.0146383	0.0207205	0.0124839		5.21762	9.73104	10.8396		0.119422	0.167931	0.135908		12.3571	23.3059	51.0137
1.36789	1.64819	1.68556						0.0239675	0.0195458	0.00929079		14.1172	12.0206	13.5394		0.520723	0.104378	0.300186		27.6696	47.8726	22.5992
1.33788	1.88365	1.62137						0.0365284	0.0179461	0.00748264		11.9088	7.61515	5.27637		0.244769	0.159718	0.149288		18.8059	25.202	45.9447
1.36807	1.79629	1.60604						0.0392021	0.0208705	0.113259		15.8719	10.8826	7.81584		0.423116	0.177506	0.128299		55.6663	46.8614	31.0632
1.26349	1.69719	1.70365						0.0199665	0.0380667	0.028084		14.6338	2.65015	6.15274		0.13525	0.127698	0.242535		28.0776	48.5638	25.9649
1.21917	1.67102	1.7651						0.00352011	0.0203706	0.0572643		12.5748	9.18616	5.55264		0.236552	0.202506	0.167628		17.1518	51.5217	39.5553
1.24304	1.87423	1.5963						0.00305846	0.018246	0.0151961		12.368	8.90435	8.89188		0.428147	0.324297	0.169653		41.0633	39.8362	43.4163
1.38199	1.64667	1.44899						0.0682671	0.0340926	0.0134264		10.4307	9.43365	10.9213		0.176183	0.17975	0.214079		54.257	58.554	28.3038
1.25594	1.56542	1.68326						0.00871372	0.032093	0.0311039		12.87	10.2506	3.28273		0.126086	0.176234	0.291895		20.0746	33.6954	20.7545
1.31276	1.5043	1.44534						0.0158886	0.121199	0.0254679		12.4913	12.2851	7.51599		0.265665	0.0931104	0.245707		13.5917	24.7744	25.3064
1.29838	1.90062	1.52624						0.00615539	0.117599	0.00257757		10.6698	5.80805	4.93596		0.635153	0.207433	0.388165		26.8118	53.2078	18.6205
1.41635	1.69147	1.62982						0.0191394	0.0127722	0.00817512		11.8606	5.35199	10.2799		0.265218	0.181624	0.293924		11.9137	39.907	21.781
1.28721	1.69431	1.6812						0.0624002	0.00804825	0.0456653		11.7557	11.7959	4.407		0.34978	0.198451	0.126808		44.3929	71.9607	57.22
1.41769	1.63654	1.56469						0.0453767	0.00854814	0.024083		13.7568	3.34148	6.83961		0.155505	0.127058	0.174529		51.1768	34.5545	27.188
1.30969	1.51087	1.66165						0.0662666	0.0335927	0.00469348		13.5626	9.06015	10.8609		0.141114	0.134183	0.190927		18.2843	30.1213	33.9962
1.35343	1.55254	1.40899						0.00575144	0.0399913	0.00688634		14.475	3.55083	13.9444		0.369534	0.166544	0.13408		36.8896	35.5267	56.3767
1.429	1.72367	1.61616						0.0125801	0.00339926	0.0107912		11.7449	11.5693	7.79779		0.194578	0.0829647	0.183253		15.9675	51.225	37.9016
1.30351	1.78117	1.67188						0.0116183	0.0559628	0.0266605		9.23419	11.7482	7.47447		0.386316	0.206944	0.265057		40.9374	54.4101	23.9523
1.37063	1.5875	1.77659						0.011349	0.00632363	0.0237944		13.7057	9.16803	15.1757		0.141135	0.255329	0.407408		58.8344	42.2406	20.1183
1.3503	1.77664	1.41824						0.0133687	0.120724	0.00638621		13.4525	6.86708	10.8891		0.1118	0.130059	0.312698		42.9596	61.4162	21.7037
1.33487	1.83548	1.61009						0.0042703	0.0295936	0.00282763		10.9847	10.3229	10.795		0.123402	0.136651	0.255608		56.1915	42.7485	22.9905
1.37864	1.82778	1.70453						0.00817512	0.00619865	0.0173505		14.3893	10.6892	13.4805		0.104546	0.113079	0.15156		50.0309	34.9706	43.5898
1.31506	1.79483	1.67762						0.0071364	0.0068985	0.0319311		14.0096	8.09623	13.1357		0.214001	0.119773	0.28128		16.1203	40.9177	21.7848
1.24432	1.62918	1.59477						0.0669783	0.0219952	0.011349		9.23901	2.75857	13.8459		0.422977	0.111155	0.158131		42.9266	52.8744	30.3105
1.30866	1.71841	1.66905						0.00473195	0.0173712	0.0107335		14.1788	11.5836	8.8252		0.158987	0.0962361	0.188092		53.6721	73.1389	28.5604
1.36357	1.85409	1.46786						0.0433762	0.0392915	0.038702		14.2041	3.69703	10.0974		0.129691	0.107908	0.192528		45.0267	58.309	34.5681
1.3132	1.64747	1.46934						0.00323158	0.00509889	0.0332968		8.37747	5.77863	10.6563		0.160791	0.0956429	0.238206		18.9014	70.5433	29.957
1.39038	1.81135	1.55763						0.00779041	0.0543382	0.0258142		10.7464	4.1472	10.1219		0.343501	0.0973607	0.207899		19.0148	71.2996	27.9798
1.30142	1.80989	1.61002						0.0117337	0.00512389	0.0484352		11.6085	3.53469	6.60924		0.391163	0.137129	0.198676		17.8458	84.164	27.9478
1.3564	1.79308	1.52546						0.013311	0.0234949	0.0132726		12.6135	10.7806	8.72797		0.344772	0.0843069	0.325045		15.5231	73.693	19.3659
1.42331	1.79203	1.49117						0.0157924	0.0108726	0.0334699		12.2331	10.55	10.1116		0.5068	0.0810933	0.155899		42.5447	76.5206	44.0608
1.3073	1.85605	1.72882						0.0311809	0.018296	0.00829054		11.1677	5.38729	13.5242		0.169972	0.0951803	0.120737		45.9143	61.0088	60.6205
1.22515	1.83822	1.56712						0.0498202	0.00324929	0.0718449		11.9469	10.8631	8.54157		0.151238	0.230155	0.182431		31.0965	88.2662	39.7047
1.38476	1.80285	1.44858						0.00438571	0.00269941	0.013715		11.762	3.26012	10.648		0.170503	0.234066	0.205803		11.3055	84.4711	21.7739
1.37894	1.82201	1.54835						0.0308731	0.00969789	0.00528979		14.5411	9.9196	8.056		0.5645	0.17246	0.176401		36.8314	84.5409	31.1005
1.33613	1.66076	1.46559						0.0129071	0.00402413	0.00648239		10.3095	7.86578	14.0682		0.166366	0.142875	0.11673		11.4029	25.5241	46.8732
1.37943	1.60671	1.57337						0.0135996	0.0789828	0.0225633		9.30921	3.68767	10.5019		0.174784	0.085672	0.208938		32.7159	17.6715	34.8412
1.37876	1.74064	1.5326						0.0659588	0.0406162	0.0186585		9.86679	4.22424	12.7217		0.256311	0.130312	0.220851		28.5457	27.296	26.9979
1.34201	1.81172	1.77565						0.110201	0.0974288	0.0177544		11.9397	5.45179	8.04588		0.500255	0.101668	0.192739		11.9512	54.8552	31.6551
1.36728	1.62736	1.59651						0.0235636	0.00842317	0.0146383		10.9688	12.3813	12.4132		0.105392	0.0690431	0.207248		47.6699	66.9097	32.1783
1.25626	1.73328	1.52736						0.0354704	0.00914801	0.00421259		9.95652	12.2382	8.45846		0.467178	0.0988502	0.20593		11.6649	60.8319	37.5308
1.31418	1.88479	1.56238						0.0112721	0.0135471	0.0180622		15.3801	11.7973	12.9867		0.155959	0.270085	0.25489		43.9193	75.2381	21.6178
1.50335	1.68046	1.46886						0.0119838	0.0123723	0.0166388		12.2458	12.1762	9.75628		0.176777	0.0844214	0.12927		31.0363	74.0325	25.9564
1.30103	1.84652	1.38938						0.0238906	0.0280689	0.0593225		10.0941	7.07771	6.59665		0.357809	0.0958076	0.197129		17.8586	15.204	29.3874
1.41693	1.71222	1.54482						0.0148883	0.0157216	0.132168		10.3994	4.0989	11.3186		0.391573	0.107492	0.251806		16.229	82.4907	25.7563
1.37026	1.98092	1.61834						0.0286225	0.0114475	0.0238906		15.1109	6.67855	6.45059		0.176249	0.29638	0.226703		37.9328	65.8509	26.6865
1.28788	1.68107	1.63839						0.019351	0.0174462	0.0309501		11.9843	10.8801	9.17818		0.236083	0.191298	0.252555		35.0528	82.7157	22.655
1.26432	1.70848	1.50258						0.0168119	0.0150467	0.0189086		10.3451	11.153	12.0806		0.306433	0.292841	0.274055		21.7547	22.6401	21.0534
1.37218	1.88125	1.52548						0.00332776	0.0339176	0.00421259		12.1431	7.0714	7.70857		0.251411	0.229237	0.25684		27.0049	13.176	25.5063
1.30217	1.85866	1.50079						0.00578991	0.180486	0.0851175		12.4711	6.29052	10.4032		0.193587	0.420557	0.205722		42.1063	15.7548	33.4017
1.33246	1.68847	1.47993						0.00704022	0.00582373	0.112701		8.82784	4.8136	6.66389		0.424425	0.422941	0.201706		19.1236	28.8399	33.8649
1.39114	1.70082	1.66436						0.0427799	0.0128722	0.0608999		12.9325	10.9594	9.87262		0.239345	0.41821	0.335693		26.9347	17.8076	18.6976
1.31219	1.504	1.67279						0.00346241	0.0733341	0.0363553		11.1297	11.9859	8.61124		0.180821	0.185422	0.320639		39.7116	15.9828	19.2738
1.27159	1.90566	1.73951						0.00792506	0.0468148	0.0441841		13.2527	7.27055	7.08512		0.147955	0.222444	0.286617		46.2078	16.9933	24.3775
1.41054	1.66972	1.55993						0.0157924	0.0332928	0.0140035		13.3079	7.14656	9.65664		0.49787	0.149144	0.21586		14.4822	35.0377	30.9742
1.36746	1.56482	1.82192						0.019678	0.0177461	0.00761729		12.1828	10.6247	10.5941		0.191811	0.338886	0.189039		39.428	35.7416	39.3484
1.40015	1.64161	1.61238						0.017966	0.0126972	0.0138111		10.1125	6.65957	9.96395		0.19799	0.100457	0.109089		27.7345	45.1267	50.9953
1.34398	2.04837	1.38937						0.0235636	0.0316681	0.0468002		12.2233	11.2205	8.46417		0.15781	0.174647	0.143349		44.3941	24.8321	51.7508
1.31357	1.51096	1.62498						0.0204859	0.00422408	0.0107142		12.8215	4.45629	6.79781		0.222616	0.183892	0.22721		22.4155	46.9892	29.6107
1.29339	1.75657	1.70464						0.0326043	0.00849815	0.0876566		10.704	11.1121	6.42873		0.141159	0.353528	0.24678		42.0932	38.3396	28.8929
1.36324	1.72428	1.53467						0.02164	0.0714845	0.0272953		10.796	6.17215	7.84582		0.234284	0.107794	0.405135		32.9185	36.4628	17.1728
1.45501	1.7088	1.58133						0.0196203	0.00482395	0.00784812		10.834	11.2733	8.06701		0.122798	0.0823873	0.110553		52.0586	20.6597	61.7758
1.30242	1.73174	1.63538						0.0128494	0.121024	0.0206205		10.6282	10.6632	5.20145		0.351356	0.131949	0.321819		10.4197	66.4913	21.4987
1.22262	1.68996	1.70126						0.00425106	0.0247196	0.0229096		10.4633	8.38161	7.42332		0.467853	0.189667	0.20806		18.7162	77.1657	31.9618
1.30141	1.77893	1.37269						0.00357782	0.00702347	0.0363553		11.6611	5.98256	7.93164		0.11464	0.176371	0.210519		17.9987	47.7883	22.8718
1.37119	1.85956	1.61149						0.0130033	0.144944	0.00700175		4.60701	8.58103	9.13183		0.445384	0.17543	0.207272		73.8613	35.0841	33.7073
1.41609	1.64929	1.41491						0.0155039	0.0122223	0.0156385		5.35824	9.04517	6.53321		0.330802	0.136622	0.371773		16.1982	36.541	16.4106
1.34619	1.63107	1.64538						0.0760383	0.0113225	0.0320465		3.40779	7.06729	7.02603		0.229775	0.15426	0.322462		17.418	47.4404	22.4211
1.42546	1.85692	1.39771						0.00757882	0.110001	0.00738646		8.49287	6.88158	7.72526		0.180853	0.169393	0.263784		30.3131	51.2702	22.5558
1.26808	1.73441	1.35618						0.00534749	0.104902	0.0312771		5.13714	9.38251	5.0002		0.190158	0.249669	0.233915		39.4519	33.9373	26.3235
1.31515	1.82484	1.55406						0.00403947	0.00529885	0.0728259		11.0553	9.61703	8.19489		0.127905	0.334502	0.21302		29.0531	40.6689	30.0314
1.44599	1.71272	1.54505						0.00644392	0.0259944	0.0287572		9.74997	8.97678	4.4633		0.286574	0.217562	0.196536		48.2641	31.802	26.3987
1.38818	1.55816	1.80909						0.0179276	0.0483395	0.0153115		4.63705	15.8245	7.79963		0.111325	0.137366	0.161184		23.9089	17.5763	29.6475
1.32781	1.98004	1.63856						0.00679016	0.0422658	0.0215631		4.67706	13.7384	6.06968		0.154705	0.153239	0.284986		54.3176	34.0824	22.4329
1.24478	1.74139	1.44206						0.0028084	0.0157716	0.0142728		12.0472	15.3903	5.83765		0.333929	0.157424	0.13678		50.7255	59.3757	46.4636
1.37372	1.65838	1.48802						0.039356	0.00387416	0.0164849		4.47327	12.8502	8.54587		0.465094	0.253701	0.182207		22.1951	31.9013	38.8247
1.43515	1.80331	1.64894						0.0428184	0.00314932	0.0362975		6.69838	11.6558	6.3095		0.470742	0.136604	0.169528		18.3748	45.014	35.6657
1.29248	1.87206	1.69239						0.0413565	0.0387166	0.0263912		4.43355	10.8736	7.77044		0.359729	0.16523	0.11964		16.1216	29.8068	59.8686
1.40576	1.72348	1.66216						0.00305846	0.0494892	0.0308154		9.344	11.5855	6.38698		0.235213	0.337433	0.248135		23.378	52.3245	25.2528
1.40604	1.78709	1.35618						0.144709	0.0118474	0.0510705		5.98628	9.11206	5.3258		0.152156	0.256216	0.313174		33.1484	37.3631	19.1222
1.39857	1.85159	1.62861						0.0206975	0.00592371	0.0293727		12.1899	6.12659	5.82066		0.212205	0.13614	0.219346		43.0997	18.8448	27.0533
1.32461	1.70803	1.63117						0.00815589	0.00509889	0.056995		6.77029	13.254	4.82112		0.162212	0.196266	0.246795		37.8571	25.9817	22.9351
1.39472	1.86268	1.78765						0.04907	0.0337427	0.0231789		12.1192	6.37448	6.82853		0.316323	0.233315	0.144061		42.1807	32.2876	42.0019
1.33225	1.63271	1.7954						0.00203897	0.224676	0.00911767		12.2214	14.363	5.7416		0.152213	0.1299	0.169382		17.6997	36.0194	34.3888
1.48816	1.6888	1.62559						0.0429531	0.0145218	0.0152731		4.03639	13.6016	5.92563		0.282809	0.208515	0.333752		45.269	23.9833	20.3895
1.39387	1.58427	1.63545						0.0349895	0.0775082	0.027026		4.58333	9.91788	12.2191		0.153469	0.125271	0.290615		20.7286	51.931	21.2104
1.35663	1.84122	1.49801						0.0407602	0.00769833	0.00596303		5.29699	14.1556	7.62378		0.283193	0.161676	0.273791		43.8349	35.0042	26.1315
1.31477	1.86008	1.68428						0.013638	0.0201206	0.120723		4.30779	8.16852	10.4072		0.145791	0.135408	0.24399		13.1599	51.9478	22.5016
1.26099	1.73705	1.33845						0.00879066	0.0487644	0.00407794		4.9019	8.49259	11.1381		0.240666	0.184239	0.298771		45.9215	40.4307	21.9498
1.34936	1.6255	1.7219						0.00361629	0.0253445	0.00788659		5.16879	9.26704	7.49658		0.251107	0.206346	0.164159		27.8487	43.3004	28.8058
1.41972	1.77165	1.55377						0.0327582	0.0299685	0.01862		5.53331	9.54413	14.873		0.183023	0.201637	0.255666		23.9053	41.0491	25.1682
1.34455	1.66336	1.3471						0.00744417	0.0115975	0.0258526		10.4998	9.82422	10.4796		0.183965	0.132073	0.309945		37.9772	39.1008	19.4238
1.42242	1.80617	1.5456						0.00625156	0.00902304	0.467502		6.61291	8.35101	14.5644		0.305713	0.132267	0.185072		48.4887	33.6381	36.0213
1.39803	1.93848	1.57719						0.0728452	0.0154716	0.0202166		6.15375	12.6332	13.956		0.296166	0.155181	0.175417		17.735	48.9343	24.9993
1.381	1.66377	1.61363						0.0494354	0.00362421	0.00869448		6.59399	12.6438	6.33123		0.160395	0.116569	0.15668		25.1773	55.1353	52.3154
1.37839	1.76142	1.77249						0.00550138	0.00772332	0.00223133		11.601	12.8047	5.05541		0.305289	0.13707	0.169918		42.4731	40.1801	36.0226
1.31519	1.75995	1.4697						0.00559755	0.0406662	0.0088099		7.28916	12.8711	7.25369		0.123942	0.0919656	0.201551		15.8907	47.5838	34.9885
1.30789	1.94508	1.29812						0.00844442	0.0151217	0.0513782		7.19794	12.5436	12.0809		0.199872	0.24342	0.227572		55.9117	42.6144	26.0286
1.3303	1.72033	1.54001						0.00309693	0.0235699	0.0424914		4.75619	9.14574	11.6485		0.169604	0.136123	0.204206		36.2405	54.3314	27.8314
1.29236	1.79084	1.58369						0.0198127	0.00497392	0.016408		4.71316	9.72161	11.6585		0.161939	0.12268	0.246538		45.8769	45.5557	26.9945
1.45341	1.72557	1.69485						0.0268721	0.0327679	0.0157155		9.86677	10.8758	4.6562		0.351749	0.19144	0.179115		40.5437	13.7397	29.2241
1.32631	1.75609	1.54692						0.0048666	0.0192958	0.00371247		6.8371	9.65732	8.73412		0.172711	0.154811	0.308474		23.8124	21.4032	19.0939
1.28325	1.79802	1.59198						0.00461654	0.0616616	0.00863678		10.8917	9.77035	11.4209		0.200439	0.194929	0.128901		42.8127	51.5656	37.7415
1.30547	1.72155	1.69004						0.0261604	0.0082982	0.0409718		6.69804	10.2676	11.6801		0.189869	0.147035	0.248914		34.3589	46.6031	29.3638
1.51719	1.69102	1.81213						0.0312578	0.0316181	0.0340085		4.73723	15.0394	12.59		0.185451	0.436471	0.139243		38.0846	37.5553	45.9023
1.52465	1.82018	1.62185						0.0291034	0.0353673	0.0183892		5.80579	15.009	12.2666		0.150308	0.285123	0.247137		37.8375	35.9389	27.9598
1.25731	1.87573	1.51194						0.00952161	0.00912302	0.0499548		4.84532	15.2322	13.7064		0.203406	0.164069	0.145427		49.8324	41.0249	45.6184
1.29981	1.7836	1.62064						0.0128878	0.018321	0.0136765		5.94367	9.83187	10.2197		0.470548	0.192681	0.216682		29.8136	39.6769	31.6009
1.39202	1.7033	1.5553						0.00617462	0.0398413	0.00911767		8.5763	11.2891	11.9223		0.139088	0.261378	0.125463		12.8355	15.5241	39.7222
1.34197	1.79351	1.67155						0.0732299	0.0198457	0.0101564		6.81509	12.0799	8.48662		0.26146	0.136687	0.302801		56.2913	26.4123	21.4946
1.41352	1.78748	1.55133						0.00261604	0.134771	0.0307385		8.44234	9.09544	10.5384		0.160657	0.205459	0.0856929		22.5861	41.6891	52.0992
1.39759	1.85016	1.59933						0.0202551	0.0124223	0.00719411		6.39858	11.9169	10.6853		0.42174	0.180674	0.171607		40.1262	41.1984	43.6647
1.34781	1.73382	1.68132						0.00307769	0.00879809	0.238194		3.22185	9.05175	5.47931		0.43665	0.165703	0.310848		15.5861	24.7797	22.2497
1.50251	1.98168	1.58235						0.0271222	0.0227701	0.00792506		7.61203	10.3414	13.0605		0.162059	0.162092	0.254304		12.7794	48.1872	24.7308
1.41654	1.67244	1.6087						0.0334892	0.013947	0.0288149		11.8984	10.8872	7.31943		0.550532	0.147863	0.33107		40.1054	34.2229	25.6119
1.46877	1.83234	1.54974						0.0178699	0.0349174	0.0159463		12.2093	9.70687	12.5383		0.306853	0.133229	0.248103		12.7514	43.0757	24.036
1.60958	1.87025	1.71955						0.051032	0.00769833	0.0812896		12.414	11.6619	1.32536		0.169446	0.179255	0.244087		27.0425	46.8497	21.5985
1.37468	1.85655	1.46813						0.00201974	0.0064236	0.00900225		12.4404	9.92962	11.5859		0.311484	0.134864	0.160038		39.1258	40.2393	24.9531
1.49692	1.95374	1.57342						0.0111182	0.00862313	0.0139266		13.1949	11.0823	6.98646		0.528337	0.163248	0.252284		24.878	52.2846	26.3875
1.46264	2.00132	1.41453						0.079693	0.0334177	0.0214092		11.9859	11.7223	8.63342		0.248071	0.18937	0.106726		13.7377	51.91	47.492
1.4205	1.99168	1.71627						0.0539173	0.0108976	0.0285456		11.4547	10.1285	9.53879		0.331203	0.121292	0.204035		35.097	47.1353	34.4846
1.40774	2.03025	1.51639						0.00369323	0.0373919	0.00650163		12.0007	13.7714	12.3885		0.241066	0.30005	0.172941		12.5111	51.5998	33.1613
1.49647	1.76604	1.6508						0.0269875	0.0192458	0.0382211		3.51099	11.6156	11.5299		0.166257	0.113063	0.132771		20.4407	42.2883	47.4832
1.41676	1.49537	1.5693						0.012407	0.00407411	0.0544559		8.84071	11.619	11.5478		0.237316	0.127263	0.27945		46.7107	38.4487	22.4687
1.39414	1.6657	1.58585						0.00596303	0.00762334	0.00842519		8.47148	10.0114	10.4019		0.394533	0.077309	0.134504		15.7452	16.3339	50.8067
1.4686	1.54783	1.48279						0.0305846	0.0358172	0.0122338		11.5698	12.0767	13.2563		0.141405	0.0978233	0.281293		16.6437	46.711	22.1515
1.4358	1.55463	1.75853						0.00436648	0.022845	0.181507		8.27957	11.4706	9.37734		0.447349	0.0959172	0.215616		51.4466	26.6547	27.8482
1.48541	1.72023	1.65981						0.0167542	0.117424	0.0322773		9.73572	13.2394	11.4884		0.302385	0.0844723	0.235196		15.417	68.0784	28.2803
1.43565	1.55536	1.4831						0.00296228	0.0146218	0.123454		4.64968	9.81818	9.99221		0.239629	0.0985869	0.189638		20.3766	67.4093	37.5715
1.40004	1.49158	1.75738						0.00578991	0.0192458	0.0123685		9.68305	9.51764	11.667		0.274929	0.0783059	0.236118		30.8165	85.4371	26.7204
1.45239	1.5563	1.67119						0.00536673	0.00747338	0.161463		11.5115	9.58151	9.65571		0.150361	0.0939884	0.148234		27.681	60.0107	51.4243
1.38379	1.52906	1.69007						0.00730952	0.0724093	0.00938696		8.74514	11.7025	13.2392		0.497796	0.215856	0.161502		41.8026	73.4373	44.8368
1.5046	1.55594	1.49823						0.0105988	0.0931298	0.0452229		9.38632	13.4195	6.18651		0.210498	0.100549	0.198251		13.9017	80.3439	32.1148
1.37015	1.45235	1.68848						0.0057322	0.0175962	0.014619		6.50366	11.6515	7.35516		0.112177	0.0929811	0.141384		34.7935	79.0445	41.8376
1.50479	1.488	1.59425						0.00219286	0.031993	0.0181969		4.19352	12.065	11.4172		0.558701	0.0897357	0.166359		50.921	97.0712	54.1567
1.49136	1.50841	1.70175						0.0289496	0.00927299	0.0301037		12.8418	11.4239	1.57665		0.284839	0.294017	0.154368		14.9407	85.0061	41.65
1.483	1.46615	1.7055						0.0843673	0.00499891	0.0572643		11.7989	9.93549	9.45391		0.159902	0.343469	0.119776		16.8344	47.483	66.2846
1.47153	1.48359	1.76327						0.00898302	0.0517638	0.00788659		11.2466	13.2086	13.6035		0.081453	0.157104	0.196875		47.853	66.3554	33.6852
1.51862	1.58194	1.6545						0.0068094	0.00622365	0.0147537		8.7594	12.9558	7.35507		0.458916	0.424771	0.159659		56.8853	76.0215	50.9458
1.43619	1.54778	1.6104						0.0430108	0.0372169	0.0110412		4.76497	10.4022	5.74104		0.224998	0.128845	0.297315		16.5827	77.9713	22.453
1.53115	1.56422	1.79502						0.0091369	0.00669854	0.0502818		13.5392	12.6369	5.64573		0.251002	0.40351	0.347388		27.5856	22.0782	21.702
1.36692	1.48533	1.72424						0.00278916	0.0269192	0.0317002		12.0754	10.0454	8.9783		0.236423	0.205331	0.163439		22.2418	17.231	45.8886
1.5422	1.46705	1.6554						0.00242368	0.0135721	0.0121569		8.10627	12.926	9.15223		0.360195	0.135715	0.125385		25.2709	43.0205	55.8127
1.48589	1.54092	1.7521						0.0111951	0.00419909	0.0068671		11.3338	11.6319	13.663		0.114947	0.120036	0.0689448		20.2742	15.1459	69.8944
1.39079	1.46311	1.67135						0.00457807	0.009198	0.132225		7.78318	5.08189	12.8648		0.308254	0.164429	0.20775		59.2731	45.0685	35.3029
1.38324	1.47307	1.73625						0.0172543	0.0436405	0.0682863		9.08604	13.06	7.43407		0.345628	0.168602	0.286831		15.5379	20.2004	23.5755
1.47479	1.56341	1.52941						0.00290457	0.00847316	0.00467425		8.52364	11.3374	9.16674		0.22836	0.174014	0.134939		15.7297	31.2383	60.9336
1.43006	1.57226	1.64241						0.011349	0.0104227	0.0356628		7.93538	8.69101	6.77411		0.271089	0.458139	0.282404		31.5737	46.3599	27.6154
1.40407	1.48195	1.6401						0.0447035	0.00387416	0.0107335		10.2318	11.6184	12.1384		0.191089	0.295651	0.219414		24.9002	59.6208	26.4096
1.40007	1.44962	1.49892						0.0120222	0.0129722	0.0134072		4.46782	8.82594	11.2936		0.12185	0.369292	0.139858		35.1077	40.2236	49.9281
1.47228	1.47237	1.53105						0.00251986	0.046215	0.0158886		6.04485	13.1041	11.4847		0.145592	0.164968	0.193795		58.7314	31.87	41.3151
1.36253	1.52778	1.54017						0.0205821	0.0943295	0.0262181		4.69811	11.7602	7.08306		0.157204	0.214666	0.121425		53.3795	46.683	36.0928
1.3896	1.47068	1.44882						0.0259488	0.0160465	0.0385289		6.30405	13.1032	5.08207		0.361562	0.13277	0.183347		43.8322	14.2342	27.1309
1.48925	1.45818	1.62812						0.00205821	0.0103228	0.0188701		12.5965	7.29976	8.76199		0.477958	0.281148	0.173275		18.5306	20.8033	41.8138
1.47486	1.49094	1.5253						0.014619	0.0297435	0.0231404		10.5916	11.0232	6.07462		0.263454	0.224494	0.175529		18.5304	21.3822	33.0601
1.55596	1.69159	1.68969						0.016408	0.00979787	0.00721334		8.06144	7.84746	11.5682		0.152583	0.114039	0.286106		19.6383	44.7872	20.723
1.41722	1.53973	1.68063						0.0135803	0.00794827	0.0354319		3.06604	5.04792	7.86905		0.134149	0.383933	0.162791		51.1831	29.0141	44.1115
1.39673	1.48609	1.57147						0.0136765	0.00312432	0.0242753		9.58093	11.2921	7.43511		0.089022	0.209807	0.161687		39.2409	37.2472	49.9345
1.46868	1.53915	1.67873						0.0045396	0.02317	0.021717		8.1448	15.3374	13.0786		0.170902	0.190459	0.262608		51.9924	27.444	28.7415
1.44814	1.55834	1.67855						0.00609768	0.00282439	0.00867525		4.28773	15.5619	11.8724		0.291957	0.326235	0.320817		39.0771	34.6375	19.8066
1.43428	1.50565	1.8389						0.0241407	0.0203206	0.00969473		10.0024	9.96697	8.658		0.212065	0.434036	0.226385		22.9588	48.6426	26.8667
1.31706	1.50182	1.59743						0.0354319	0.00882308	0.0138304		10.3647	12.2362	13.8391		0.34702	0.380467	0.199183		31.1574	20.613	39.684
1.2777	1.55914	1.62511						0.00990633	0.0374169	0.0297959		6.58614	3.22939	13.5458		0.141107	0.200106	0.195584		16.8549	34.78	37.4491
1.32886	1.50811	1.80048						0.355954	0.0442154	0.0426838		7.96614	5.26611	11.5209		0.571224	0.251497	0.266788		57.3301	34.7703	23.3062
1.34487	1.4755	1.90471						0.00832901	0.00537383	0.0100602		10.3485	7.58279	10.2077		0.417171	0.291941	0.229555		12.6131	24.7888	27.4549
1.24848	1.48058	1.78841						0.0473772	0.0499891	0.0148499		10.1982	11.5812	8.9294		0.355836	0.314873	0.223629		12.5141	18.8314	27.1393
1.39195	1.52273	1.79046						0.00248139	0.0127972	0.0297574		3.4093	11.9241	12.3395		0.334597	0.184381	0.207538		20.7528	17.5286	26.222
1.28381	1.46097	1.78834						0.0163887	0.018571	0.00394329		9.6705	13.2965	12.5381		0.173636	0.158436	0.153349		18.4905	30.7267	43.6594
1.45775	1.51645	1.56862						0.0120799	0.0778581	0.0151961		6.21365	12.915	12.8103		0.213968	0.269803	0.0997399		31.5528	22.6297	43.1852
1.50072	1.5055	1.75513						0.0270452	0.288612	0.0226595		11.465	13.0852	12.9099		0.418923	0.21723	0.199898		26.6261	23.0114	37.136
1.45582	1.4766	1.5927						0.16129	0.004599	0.00738646		12.8931	12.0456	5.8716		0.343793	0.357577	0.177946		14.947	19.1736	37.8488
1.2733	1.56522	1.68319						0.00428954	0.0241697	0.0158116		11.0152	8.78043	9.74893		0.321078	0.221184	0.214904		17.9282	44.0514	26.582
1.24152	1.46584	1.82883						0.00317387	0.00342426	0.00784812		9.01515	12.1301	9.98254		0.552509	0.21218	0.21788		25.4506	39.3631	32.3533
1.58339	1.49503	1.56656						0.0188893	0.00399913	0.00330852		11.515	15.08	11.3233		0.230974	0.110961	0.249298		14.0613	14.3422	25.2218
1.26845	1.56963	1.71327						0.148383	0.00549881	0.00469348		3.70377	4.80998	7.01024		0.210076	0.168521	0.35481		32.0759	22.173	20.0254
1.25156	1.48459	1.7068						0.00571297	0.0155716	0.00352011		9.57557	12.908	11.4907		0.326437	0.170597	0.223342		33.436	14.8525	33.1964
1.32325	1.55133	1.79053						0.0365091	0.0296186	0.0862768		9.90195	11.3337	11.8051		0.580798	0.267536	0.282452		22.0629	18.8017	25.8194
1.41838	1.52787	1.65069						0.0264297	0.00267442	0.00293324		9.02551	6.6024	9.785		0.354093	0.14993	0.386187		14.2425	25.6484	16.1383
1.42878	1.49442	1.92577						0.0184662	0.0112226	0.0059511		9.29131	13.3501	6.98848		0.389403	0.195241	0.112467		14.8385	30.3878	51.4018
1.42948	1.46566	1.69736						0.00861754	0.00484895	0.00471011		4.19618	10.9348	7.22449		0.328309	0.210918	0.26664		16.3168	53.0471	24.749
1.33931	1.53764	1.73937						0.0154269	0.0147218	0.356107		8.82891	10.061	7.66884		0.467634	0.32975	0.236713		18.1785	40.3993	25.7074
1.46102	1.44137	1.73388						0.0307385	0.0603619	0.0732183		7.02349	11.1671	5.0473		0.330578	0.14352	0.191979		12.0163	25.8436	27.2262
1.41824	1.46568	1.5609						0.0132533	0.0260443	0.00408962		7.4794	9.75043	6.91754		0.160985	0.191334	0.255359		22.1099	25.6827	31.1936
1.4855	1.48101	1.46408						0.0494162	0.234099	0.0126919		7.73321	10.3889	5.35507		0.139851	0.105634	0.337014		37.2108	43.407	19.5326
1.46661	1.48834	1.60029						0.00407794	0.118274	0.00442807		7.50157	10.6533	6.38303		0.511538	0.10272	0.112102		46.0952	24.3865	63.1599
1.28113	1.47394	1.66927						0.0242561	0.00289937	0.0747695		5.18676	8.03486	4.86827		0.484515	0.0853853	0.176015		9.78992	25.3049	30.8775
1.42317	1.52839	1.57393						0.026699	0.0050739	0.0381886		8.58077	5.65119	5.43182		0.410558	0.106053	0.125459		12.3788	15.6686	59.7955
1.37697	1.45673	1.45851						0.00448189	0.445528	0.00538701		12.4581	8.24533	11.8424		0.454532		0.124467		18.9402	36.4711	54.0146
1.2905	1.52927	1.90686						0.0828477	0.00379917	0.118825		7.58215	6.37691	5.43336		0.597497		0.375205		8.52182	34.9418	18.7328
1.30837	1.47233	1.49981						0.0219478	0.0100228	0.0193763		11.5966	4.1624	6.75784		0.353002		0.158497		18.0047	67.2169	33.4838
1.45414	1.47981	1.62406						0.04907	0.00297435	0.00603571		7.71576	3.95228	6.24023		0.162081		0.209188		13.0245	61.8202	33.5352
1.34828	1.53097	1.59153						0.00727105	0.0103727	0.00724849		12.5056	4.01584	12.3071		0.292064		0.189872		11.6075	95.9856	36.4546
1.52668	1.52203	1.64383						0.00423183	0.00524886	0.0537573		10.2673	6.55794	6.27717		0.277721		0.194496		42.9401	73.8685	27.6814
1.42473	1.5558	1.90001						0.00598227	0.0141469	0.0422218		6.56563	6.41511	5.77402		0.452406		0.258266		16.379		25.7211
1.28479	1.53922	1.67031						0.0388751	0.004624	0.0300093		10.952		3.16402		0.478655		0.209762		24.0313		30.039
1.35364	1.5175	1.42966						0.0264874	0.0306183	0.00747413		9.78363		3.50021		0.140335		0.163217		9.05238		35.8694
1.43664	1.48346	1.82636						0.0236982	0.0129222	0.0693543		10.0185		4.96355		0.548197		0.0870563		9.00347		54.1683
1.37537	1.66293	1.56431						0.0471464	0.00479896	0.0713568		13.0503		5.09933		0.571987		0.112359		11.9968		36.5452
1.2939	1.53846	1.57595						0.0434724	0.109351	0.436433		9.40606		3.99049		0.471183		0.2156		49.6964		34.045
1.32851	1.48384	1.87429						0.00303922	0.0268442	0.00352553		7.45456		5.36171		0.273853		0.181182		9.7399		32.7915
1.54786	1.45505	1.78528						0.0206783	0.0206455	0.0368348		11.2327		4.82643		0.239149		0.2786		11.7947		25.9927
1.33364	1.57559	1.61006						0.0367784	0.00982287	0.0139329		9.41815		3.19988		0.687447		0.136488		11.5253		45.8934
1.46056	1.50029	1.74395						0.0547829	0.0363171	0.0159072		13.0539		5.51879		0.340885		0.210164		17.67		21.7862
1.44729	1.44882	1.57067						0.0031354	0.00539883	0.0100971		10.5546		6.08514		0.151589		0.233996		28.4887		29.5263
1.4857	1.45195	1.48949						0.0475888	0.163015	0.0241146		12.281		9.75002		0.277056		0.302172		9.6338		22.434
1.49455	1.48866	1.51997						0.0326235	0.0773582	0.0113945		11.607		6.19744		0.478651		0.0912783		10.7277		59.602
1.24241	1.48022	1.44542						0.0144075	0.0105977	0.00485113		13.8481		8.0696		0.264774		0.297568		39.9904		18.9573
1.28914	1.47737	1.46897						0.0448189	0.00787329	0.0216609		15.4807		3.74158		0.51332		0.223605		27.1626		27.6872
1.33476	1.541	1.56853						0.0184277	0.0489144	0.00834846		12.382		7.33895		0.597205		0.242648		15.8777		30.2321
1.35577	1.54305	1.51485						0.0215054	0.00434906	0.514192		12.9808		7.79452		0.191786		0.157908		26.7345		32.1557
1.48249	1.45841	1.43679						0.0172158	0.0031993	0.012156		14.3207		6.03207		0.517784		0.313496		11.9577		19.5537
1.42508	1.51336	1.72997						0.202301	0.00667355	0.00459729		11.1871		4.74488		0.263795		0.152666		12.8535		38.6557
1.34721	1.54132	1.67471						0.00632851	0.00402413	0.0113663		12.0298		7.96171		0.27733		0.139899		28.4002		49.4901
1.31695	1.52107	1.60805						0.00403947	0.00949794	0.00688184		13.8405		4.57919		0.485933		0.285855		15.2899		24.7673
1.39912	1.49593	1.67493						0.022044	0.00309933	0.0235506		12.8477		5.68666		0.216315		0.17669		18.7928		39.9609
1.51616	1.54166	1.63372						0.00869448	0.155041	0.00956124		12.9027		6.98419		0.186047		0.289199		25.5105		21.7699
1.41276	1.55428	1.64229						0.0368554	0.0865812	0.0326887		9.0036		5.34213		0.440585		0.151458		15.7806		47.8335
1.35545	1.56785	1.62929						0.00327005	0.00984786	0.088646		15.5438		4.77868		0.200936		0.247407		36.8559		26.6509
1.35776	1.57032	1.75561						0.00338546	0.0073484	0.00363835		13.1678		8.64372		0.132381		0.140949		26.6674		45.0595
1.36553	1.53574	1.54166						0.0410872	0.0991035	0.0238044		13.8517		6.0221		0.19179		0.107186		17.4764		69.3701
1.26416	1.50571	1.50189						0.00515514	0.00649859	0.012015		11.8853		6.23434		0.125927		0.273347		33.3564		22.9977
1.42984	1.52278	1.63636						0.0172543	0.0200706	0.159298		10.089		6.61828		0.586563		0.321545		55.0919		20.71
1.39693	1.57466	1.64942						0.0225826	0.0287188	0.16539		13.3726		6.75836		0.317901		0.174293		41.948		37.9091
1.31519	1.45834	1.57666						0.0617078	0.027844	0.102466		10.9646		9.19288		0.318811		0.205861		56.7755		28.1277
1.39122	1.46514	1.64135						0.0223517	0.0114975	0.0293042		9.88004		5.59047		0.338694		0.288451		10.3482		22.0287
1.21617	1.5623	1.5237						0.190971	0.0116225	0.0878845		10.6019		6.73606		0.661868		0.265002		13.1632		23.7561
1.3449	1.57459	1.55777						0.0396445	0.0186959	0.369871		14.0529		6.77815		0.201439		0.181531		19.82		35.5557
1.37012	1.54533	1.7871						0.00446266	0.00334927	0.0113099		9.63912		9.34715		0.243097		0.179276		11.5768		39.9785
1.33363	1.52903	1.49667						0.00709793	0.0731341	0.0392039		10.3974		6.2527		0.134828		0.182349		12.0827		26.3858
1.36674	1.4375	1.61279						0.00819436	0.15879	0.0299529		10.0801		7.05619		0.303599		0.1831		39.4656		40.189
1.34171	1.54448	1.51168						0.00673245	0.00697348	0.00341272		10.7571		7.77293		0.310639		0.221117		25.6358		24.9073
1.26828	1.56928	1.77324						0.00571297	0.00434906	0.0119022		13.5044		7.13191		0.252918		0.107537		45.3655		37.3832
1.26887	1.49168	1.59251						0.0102718	0.055313	0.129599		10.8824		6.69394		0.552094		0.138732		23.4459		41.919
1.33234	1.47351	1.68501						0.0045396	0.041616	0.0170072		11.0708		6.73556		0.341622		0.15737		22.5783		35.4898
1.37085	1.56372	1.48205						0.00223133	0.0163964	0.106104		13.9482		7.14546		0.209429		0.158644		24.8672		47.5734
1.11212	1.44335	1.49528						0.0145998	0.0027744	0.0356502		12.7366		11.9578		0.493433		0.214054		13.4209		32.2258
1.25574	1.45752	1.41794						0.0101179	0.0217703	0.154729		11.5945		4.55611		0.347338		0.258484		21.5909		26.7664
1.32162	1.45489	1.50443						0.011676	0.0107977	0.0104638		10.3411		7.14118		0.386024		0.205101		29.5915		25.568
1.47246	1.5087	1.406						0.00413565	0.00289937	0.0406423		12.4427		4.05769		0.191435		0.193413		13.5996		31.3611
1.31547	1.49005	1.49275						0.0220247	0.00694849	0.00645878		11.3373		5.99063		0.369308		0.170602		17.0858		41.3285
1.45448	1.46633	1.44399						0.00979091	0.037042	0.0230711		9.58471		5.78459		0.145255		0.0946399		15.4376		45.2857
1.21709	1.52286	1.42938						0.154096	0.00257444	0.0694671		11.3348		4.5929		0.147814		0.174771		29.2908		36.4351
1.46735	1.45991	1.49425						0.0236982	0.00997283	0.0142149		12.3192		4.82151		0.182293		0.130358		18.2117		34.2848
1.35112	1.4904	1.47938						0.00463578	0.00682352	0.00631775		11.0881		8.17366		0.340894		0.146204		46.3513		49.8438
1.34505	1.45148	1.61803						0.0159271	0.00304934	0.0253274		11.6276		4.95505		0.534126		0.173456		40.5379		39.0247
1.298	1.4744	1.42989						0.00779041	0.00297435	0.0263428		14.9212		9.97978		0.380635		0.152349		38.9073		39.8343
1.35025	1.47482	1.56323						0.0339316	0.00647359	0.00854589		11.2122		9.35921		0.456921		0.234751		15.3282		28.4884
1.32273	1.5948	1.68623						0.0863293	0.0263443	0.0393449		11.0815		7.92874		0.298456		0.314455		12.6621		20.9497
1.27951	1.46295	1.50052						0.0158309	0.00292436	0.029276		11.9686		6.90421		0.251339		0.109187		18.0532		51.6412
1.35616	1.52887	1.44262						0.0465501	0.0144469	0.502092		7.55502		7.64013		0.353398		0.148318		16.3743		41.6313
1.27103	1.52015	1.65756						0.010041	0.00324929	0.039768		9.15771		6.74165		0.365799		0.243167		23.3269		28.2417
1.48021	1.54858	1.47585						0.0136188	0.0155216	0.0109715		12.3845		7.21288		0.591932		0.201685		16.677		25.3475
1.33368	1.54169	1.51325						0.00525131	0.00352423	0.173174		8.99436		4.54941		0.117417		0.145119		20.398		39.2036
1.29569	1.5114	1.57638						0.023679	0.0177461	0.0164149		10.8877		3.68194		0.130128		0.392973		17.8102		15.6026
1.48158	1.53964	1.59851						0.0491469	0.00272441	0.00363835		4.85764		4.79214		0.660858		0.120778		13.0576		40.4685
1.44745	1.5483	1.62895						0.0120222	0.115125	0.00445627		11.7803		7.76313		0.254995		0.244514		60.1092		25.4305
1.31722	1.45308	1.43048						0.00225056	0.00789828	0.0130022		9.85085		6.68896		0.132199		0.306894		49.3613		20.8307
1.2901	1.56355	1.43767						0.0279878	0.0270441	0.0153713		9.42246		5.11019		0.588461		0.247545		11.4075		24.662
1.31604	1.47888	1.35737						0.00675169	0.018571	0.0258069		12.0366		5.73447		0.148862		0.106668		21.0907		54.8677
1.37256	1.47246	1.39903						0.099121	0.0443404	0.00767156		7.97289		5.53654		0.243653		0.336597		34.3886		20.9289
1.33417	1.56901	1.45026						0.0048666	0.00579874	0.0272453		10.0316		5.89863		0.285634		0.253328		13.1395		30.07
1.37262	1.52449	1.44624						0.0107527	0.0169213	0.00293324		6.45985		6.48394		0.299428		0.172547		46.3199		42.0467
1.21017	1.4594	1.58262						0.00975244	0.0723343	0.02513		5.43042		4.07713		0.278249		0.117313		30.7776		54.3491
1.33652	1.47568	1.65283						0.0860792	0.00614866	0.030658		5.93451		5.84682		0.205515		0.0932927		14.941		69.9559
1.29845	1.56611	1.64676						0.0119068	0.0150467	0.00586649		5.23837		4.06503		0.297143		0.0897361		25.6943		19.1021
1.24013	1.52352	1.42107						0.00213515	0.0127972	0.139978		4.37049		4.48754		0.585278		0.363242		25.702		17.9744
1.22244	1.47518	1.46587						0.00659781	0.112875	0.0105202		4.30698		8.84983		0.43238		0.400694		37.9456		30.608
1.46887	1.4739	1.61736						0.0587647	0.00342426	0.0311375		5.70795		11.6335		0.434407		0.155041		24.5281		25.8602
1.19784	1.44158	1.40395						0.0113875	0.00374919	0.0151457		8.10433		4.82974		0.672334		0.187659		16.8113		24.8225
1.38857	1.52441	1.41117						0.00571297	0.009198	0.00738952		9.75436		4.01435		0.575535		0.261713		12.303		50.204
1.37875	1.49163	1.47787						0.0201781	0.0173962	0.0396552		7.324		6.35922		0.53703		0.132932		13.8666		57.3561
1.20692	1.49533	1.57171						0.0221594	0.00324929	0.0191507		9.51138		6.41588		0.420096		0.141796		9.79547		21.7798
1.40816	1.56945	1.50923						0.0691904	0.0122723	0.00392039		10.3037		8.70342		0.236123		0.296061		11.9036		30.5734
1.22762	1.61568	1.54831						0.0113682	0.00372419	0.0086305		7.87653		7.88817		0.16985		0.213188		12.476		28.7115
1.26687	1.52147	1.56909						0.0119453	0.0373919	0.194243		10.6646		11.4034		0.572096		0.187089		12.664		21.3032
1.27617	1.45451	1.55981						0.0179853	0.00747338	0.0861922		9.83754		3.3011		0.351948		0.246441		18.962		41.7698
1.27603	1.53973	1.49325						0.0154462	0.0154466	0.00369476		11.4392		7.99099		0.600665		0.163239		21.457		25.5301
1.25992	1.4791	1.40987						0.0283917	0.0196207	0.0274709		8.8952		9.00229		0.36323		0.251165		24.571		33.2511
1.32131	1.55262	1.56166						0.0211591	0.00969789	0.0914664		6.24402		8.30433		0.601361		0.176204		16.2789		30.0415
1.41911	1.50969	1.59209						0.0568989	0.0162965	0.00468191		10.4366		10.9997		0.163114		0.245243		18.8993		23.8695
1.55304	1.50688	1.45677						0.0104642	0.00292436	0.00643057		7.85711		5.13753		0.140273		0.26065		9.37792		24.868
1.18522	1.45203	1.55374						0.00979091	0.0744588	0.00631775		11.2441		5.53235		0.141448		0.236972		18.1117		22.7059
1.26436	1.59922	1.61489						0.00979091	0.0165964	0.0065998		8.51519		9.21953		0.489937		0.240075		10.36		29.0163
1.50172	1.58653	1.51371						0.0110797	0.0161215	0.00541522		8.33763		9.29239		0.475735		0.227192		36.9297		30.4943
1.27993	1.52731	1.60672						0.0121184	0.00427407	0.0147508		11.0157		5.1699		0.240612		0.223507		51.5766		37.045
1.41227	1.55202	1.52775						0.192394	0.0176462	0.00882793		8.72799		8.36103		0.386693		0.176326		50.7312		29.0387
1.17553	1.47954	1.65335						0.0115606	0.00254945	0.0935535		6.67802		3.58015		0.356604		0.236497		12.9554		37.701
1.25081	1.55393	1.64175						0.00553985	0.0205955	0.0141021		7.02623		4.0408		0.235005		0.149011		12.6753		36.2328
1.28199	1.46034	1.51772						0.00332776	0.100453	0.0170636		7.95943		2.69342		0.206167		0.191586		28.9446		54.95
1.36671	1.47835	1.54799						0.0319888	0.164339	0.0562111		6.45833		5.33745		0.387581		0.138766		10.3548		31.2452
1.33271	1.47446	1.45174						0.00950238	0.02302	0.0734439		8.46517		2.39271		0.436039		0.174414		14.0927		40.1152
1.416	1.47685	1.68777						0.00750188	0.00727342	0.00363835		6.30458		9.49784		0.700854		0.158009		11.6666		40.7097
1.43627	1.57555	1.55367						0.008002	0.0647859	0.0492164		11.9265		5.92108		0.627746		0.162266		30.6117		31.3235
1.27926	1.50716	1.59807						0.0336623	0.00419909	0.0869819		12.0195		3.43746		0.676864		0.203876		41.189		67.2472
1.37493	1.46925	1.50789						0.00211591	0.00399913	0.00840487		5.98162		8.04789		0.539106		0.084274		20.2628		40.2744
1.1812	1.59922	1.66842						0.0037317	0.00259944	0.00902536		9.20961		5.59606		0.34082		0.175538		12.3993		47.8616
1.44214	1.52254	1.40724						0.00873295	0.0108476	0.0399654		7.41731		2.57548		0.618418		0.104195		10.0464		35.7291
1.47234	1.48563	1.58933						0.013965	0.018271	0.042391		9.6389		3.29064		0.203337		0.174905		11.9472		52.5097
1.26442	1.63476	1.40971						0.00309693	0.00559878	0.0059511		11.1164		6.15905		0.202957		0.139405		10.326		27.0114
1.28341	1.47439	1.5331						0.0197357	0.0115975	0.080495		6.95928		10.0535		0.10945		0.269308		13.0626		32.1415
1.38912	1.5773	1.49711						0.0544752	0.265467	0.0800719		14.1065		6.83884		0.109777		0.14079		19.4077		28.5902
1.45839	1.56029	1.54709						0.0123492	0.0396164	0.281281		5.51024		4.16643		0.561346		0.239905		13.275		36.9513
1.304	1.46501	1.42993						0.00311616	0.0393914	0.167561		13.3891		7.93193		0.597574		0.182795		14.6177		38.4381
1.33549	1.46874	1.64427						0.0127532	0.018471	0.0115073		11.4213		11.9148		0.193992		0.150012		28.0517		28.847
1.263	1.53082	1.54793						0.00561679	0.0102728	0.0346066		7.45195		9.7708		0.356272		0.18142		45.8433		26.1671
1.22418	1.53584	1.46552						0.00648239	0.0594121	0.0335067		6.88722		10.0158		0.104265		0.257387		44.9156		58.5736
1.63204	1.45106	1.48022						0.012003	0.004599	0.290222		6.68586		2.98799		0.126378		0.126818		12.4263		26.1356
1.26717	1.5009	1.66943						0.0114067	0.00284938	0.0417423		9.24201		13.8643		0.15659		0.243475		10.5946		26.03
1.28853	1.50834	1.492						0.0224479	0.00422408	0.0347759		11.3122		8.6302		0.180108		0.198833		29.462		49.2013
1.19199	1.48187	1.41842						0.0022698	0.0207455	0.0153995		9.01279		7.64919		0.141979		0.119771		16.4522		46.9855
1.20952	1.47511	1.58037						0.0220632	0.00997283	0.0092792		12.7031		12.8491		0.0939163		0.156603		52.6107		20.555
1.2444	1.53308	1.54301						0.0230827	0.00299935	0.019884		10.6466		5.3205		0.17422		0.317138		42.6421		41.4101
1.36184	1.47721	1.66663						0.00371247	0.0176712	0.0138483		7.61043		12.1048		0.183762		0.152978		40.8632		48.4588
1.58417	1.48671	1.50741						0.0178122	0.0172463	0.0443653		10.5632		9.52201		0.551283		0.162393		38.1861		49.2563
1.35263	1.4601	1.5155						0.0199088	0.00362421	0.00755874		11.4689		13.2176		0.11787		0.168533		53.1497		46.8638
1.36431	1.5774	1.65899						0.0238329	0.00304934	0.0152867		11.4716		8.60725		0.152795		0.144273		54.4069		24.5166
1.37367	1.4651	1.46192						0.351107	0.00699848	0.0243967		10.155		11.7915		0.127778		0.257499		40.2944		29.5637
1.31768	1.46151	1.43748						0.00575144	0.00982287	0.328269		7.56802		6.26452		0.186414		0.230414		46.5993		49.7474
1.3318	1.49659	1.53814						0.0161387	0.0311432	0.0453807		11.425		9.19618		0.258246		0.171734		12.4203		20.7415
1.35356	1.52064	1.49693						0.00532826	0.00632363	0.00939202		5.59372		4.10098		0.178857		0.336948		55.6361		24.3341
1.29737	1.52954	1.56959						0.0549176	0.0380417	0.0474396		9.77303		6.93704		0.243624		0.227483		44.9688		44.5369
1.47783	1.44468	1.43744						0.0878681	0.00854814	0.0147508		11.1408		7.46097		0.173306		0.125772		55.8011		19.5217
1.45915	1.57601	1.44325						0.00979091	0.00437405	0.149736		9.58186		13.1635		0.135929		0.31823		22.2159		23.5949
1.42142	1.46026	1.44059						0.00571297	0.0215703	0.0169226		8.16831		7.32401		0.290341		0.220879		30.3421		21.2247
1.46121	1.49781	1.44064						0.10293	0.0148468	0.00335631		6.22331		10.7041		0.512596		0.318023		42.6775		32.791
1.3657	1.51273	1.3981						0.00911767	0.0238448	0.0321529		8.99778		6.58321		0.110493		0.232129		25.6907		21.1961
1.33175	1.47754	1.57268						0.0111759	0.00362421	0.02623		11.6724		9.60144		0.217296		0.31339		32.4242		63.4146
1.24725	1.47911	1.44565						0.0117145	0.0245947	0.0483703		11.3413		5		0.144147		0.114677		34.8833		35.9249
1.41824	1.44667	1.42073						0.0204282	0.00539883	0.0339015		11.3703		6.27524		0.300631		0.167		16.5086		60.3403
1.27543	1.52606	1.55612						0.0255256	0.00342426	0.0184738		11.1035		8.26458		0.467974		0.077043		13.8066		45.6766
1.41973	1.45624	1.43992						0.0191971	0.00697348	0.0242275		5.53838		11.6649		0.549059		0.150837		50.8237		29.5236
1.30559	1.53095	1.46419						0.036336	0.00257444	0.0612596		12.5531		14.304		0.477649		0.226411		34.2429		48.7709
1.35262	1.47364	1.52917						0.0608806	0.00952293	0.175684		11.6404		8.60295		0.505418		0.173607		31.7246		53.8387
1.37829	1.52919	1.57182						0.00798277	0.00427407	0.0729644		11.7534		6.41934		0.407406		0.123376		13.4713		70.9815
1.49024	1.53808	1.40801						0.0282763	0.0888807	0.0452678		7.81486		5.9615		0.306115		0.108327		10.9842		31.4878
1.39732	1.51732	1.82931						0.0404717	0.00249946	0.0315324		5.83455		6.76902		0.144562		0.231086		13.6264		20.697
1.42741	1.53348	1.53445						0.0499163	0.0584373	0.00282043		8.11306		7.78319		0.507672		0.323195		15.7596		31.3859
1.38323	1.47575	1.39616						0.00490507	0.0289437	0.0124663		12.4664		9.25087		0.678353		0.177118		11.7119		35.1557
1.46011	1.47251	1.56305						0.00225056	0.0244197	0.523245		11.6973		11.1173		0.303604		0.180365		15.4077		25.1145
1.50422	1.44921	1.62198						0.00450113	0.0144219	0.0468191		13.5654		7.80993		0.167676		0.237296		21.6863		40.7586
1.37349	1.45718	1.52151						0.0136573	0.249946	0.0128611		14.2679		5.65123		0.526113		0.134432		47.1488		28.0353
1.42693	1.51291	1.59226						0.0117914	0.0346925	0.0580726		13.1642		7.69254		0.206187		0.250386		9.48044		30.3347
1.46746	1.52707	1.4282						0.0274876	0.0109226	0.0870101		12.3805		5.91627		0.160084		0.213367		10.8471		38.8524
1.39018	1.5651	1.44238						0.0260835	0.00579874	0.0678594		10.6354		8.79341		0.38842		0.180117		14.5945		24.2257
1.40527	1.56197	1.47896						0.00673245	0.00867312	0.096656		11.3384		5.40084		0.250869		0.319846		37.7554		49.783
1.41976	1.51419	1.56648						0.0126955	0.00294936	0.0130586		11.7468		3.7552		0.143324		0.152088		12.3661		46.847
1.4729	1.54324	1.6495						0.00434724	0.0108476	0.0108304		6.49108		9.1591		0.56558		0.130319		22.7826		21.5538
1.42193	1.43532	1.58353						0.0203128	0.0123223	0.067662		11.3257		8.91772		0.135628		0.308112		43.1331		44.8218
1.42087	1.64967	1.42558						0.0365284	0.0336677	0.00434346		12.8732		13.8136		0.399688		0.15446		14.9873		27.9809
1.40641	1.4759	1.6198						0.0110797	0.16274	0.00318708		8.90502		13.3532		0.140718		0.286051		20.5221		26.863
1.44311	1.54154	1.52145						0.00284687	0.02307	0.0207865		8.47566		6.52794		0.228341		0.250588		44.6902		28.5093
1.52485	1.44691	1.5244						0.0372209	0.0177961	0.0112253		12.8205		10.336		0.105371		0.252542		12.3873		21.8954
1.48973	1.62787	1.48392						0.00648239	0.00487394	0.00786899		7.59242		5.26153		0.500342		0.316017		48.9474		38.3051
1.48907	1.45099	1.45229						0.0714987	0.0262693	0.0273299		9.89022		5.78361		0.541103		0.169378		15.5077		40.7903
1.44798	1.55903	1.60771						0.121357	0.0429657	0.0373424		12.1567		10.2851		0.106095		0.173877		49.2655		55.5516
1.50064	1.45773	1.48807						0.0290842	0.0248696	0.0330272		6.72542		10.5557		0.205396		0.110573		18.6836		55.4957
1.30679	1.67637	1.40091						0.00925232	0.00879809	0.0148918		7.77541		10.7587		0.702718		0.083373		58.85		37.3308
1.56964	1.44302	1.53594						0.0045973	0.0742589	0.00589469		6.72859		11.5512		0.256425		0.20895		11.435		22.3115
1.47136	1.49527	1.39297						0.021063	0.00439904	0.0632622		7.64639		12.7105		0.249577		0.287458		11.7997		44.4669
1.45489	1.50833	1.46088						0.040664	0.343075	0.0166969		10.0191		4.33758		0.186749		0.153822		25.759		28.1874
1.49193	1.47233	1.52275						0.014619	0.00382417	0.0318426		11.9116		10.4272		0.168342		0.296973		37.3355		36.4063
1.51664	1.67868	1.43354						0.0194856	0.0172962	0.112394		8.09437		9.32644		0.184191		0.23889		9.91418		41.2065
1.39294	1.49497	1.53396						0.0340662	0.00259944	0.0235788		6.67226		5.52486		0.208687		0.0828692		26.5451		54.6673
1.46531	1.46367	1.79199						0.00838671	0.0096479	0.592995		12.5505		13.0966		0.109719		0.171029		26.3654		29.2487
1.28545	1.46992	1.50988						0.00450113	0.0353673	0.0201942		10.4506		9.58492		0.1332		0.111068		38.7082		32.7526
1.44059	1.4475	1.5225						0.016658	0.00497392	0.00736131		11.0667		6.25912		0.233694		0.218017		43.2854		23.5686
1.5499	1.49432	1.56892						0.0456268	0.0109476	0.0454371		11.0945		5.1093		0.432114		0.164946		46.5695		25.4155
1.51012	1.44437	1.51091						0.00584762	0.00377418	0.00623314		7.55953		9.08782		0.428029		0.218879		36.0318		36.4667
1.48355	1.45402	1.45001						0.00959856	0.0073734	0.0220839		7.28207		9.71992		0.36803		0.213622		64.511		24.7451
1.50462	1.47817	1.63392						0.0118684	0.00402413	0.0251018		12.3448		5.85355		0.424687		0.17573		49.4555		27.091
1.47934	1.67894	1.48474						0.0224672	0.00342426	0.0298683		11.7807		5.83962		0.264425		0.238319		32.5464		65.2245
1.50023	1.4593	1.62598						0.00390482	0.00377418	0.0522907		10.7913		11.2783		0.184938		0.262099		15.7243		46.2927
1.49434	1.45731	1.53728						0.0175621	0.00344925	0.0380193		10.6061		9.7196		0.329556		0.0971447		19.2986		55.8576
1.51461	1.44027	1.46223						0.0125993	0.00807325	0.0812001		6.99561		5.58912		0.251919		0.169183		23.0034		47.7279
1.26292	1.46417	1.44718						0.0151384	0.00317431	0.104102		11.1559		10.5635		0.204687		0.170598		16.1762		56.0261
1.25507	1.45665	1.43871						0.0198604	0.0312682	0.0270761		6.64244		3.45277		0.119121		0.145353		24.4595		37.6645
1.25395	1.19271	1.5137						0.0112576	0.0383417	0.142206		8.76105		9.8512		0.0935065		0.137332		37.4916		52.8327
1.25566	1.33437	1.58647						0.00983591	0.045915	0.00781258		6.21271		3.45458		0.572784		0.16341		15.7727		6.74645
1.24904	1.19959	1.52004						0.0361375	0.0108226	0.0469601		10.1352		4.14576		0.251696		0.143304		21.4809		16.8975
1.27311	1.22863	1.42553						0.00204552	0.00852315	0.124212		10.1373		10.2041		0.510781		0.517369		32.2983		12.583
1.2573	1.23594	1.61577						0.12511	0.00999783	0.00910998		6.70193		10.8966		0.158643		0.545817		8.99423		15.1057
1.32143	1.20934	1.54059						0.0100245	0.143977	0.0248197		6.45882		12.123		0.318208		0.416036		63.5585		12.0965
1.30443	1.19727	1.5334						0.0523421	0.184083	0.0125227		9.68927		3.62893		0.347192		0.204012		16.9166		29.1048
1.2925	1.18893	1.71422						0.011983	0.268741	0.00454089		10.8506		4.54314		0.157296		0.483225		20.4028		10.6213
1.30551	1.27816	1.60037						0.0078194	0.0886119	0.00944843		12.5419		2.43656		0.247584		0.453393		12.4565		11.0234
1.25875	1.20704	1.56282						0.00985041	0.0608945	0.237198		10.1998		5.52336		0.329291		0.244795		36.8139		15.752
1.3485	1.18642	1.4802						0.0795867	0.254077	0.156505		11.3652		11.3556		0.188782		0.478701		14.2943		27.223
1.31729	1.16902	1.60025						0.0505287	0.0276825	0.00942022		9.50848		5.22681		0.28722		0.284048		19.8743		10.1619
1.32464	1.31227	1.42451						0.0111416	0.0865821	0.00315888		6.79051		10.7729		0.326533		0.161258		45.3696		15.178
1.3251	1.17326	1.51033						0.00435217	0.0165185	0.0137637		12.6868		11.6345		0.496822		0.163046		25.4071		16.0117
1.2858	1.17964	1.50368						0.00493246	0.0148736	0.228285		10.713		4.92667		0.172723		0.46299		18.3598		45.1058
1.23397	1.19327	1.39955						0.193091	0.0895218	0.0891537		11.1812		5.01973		0.295198		0.199605		31.852		25.4356
1.36981	1.17884	1.59146						0.00763081	0.00850423	0.0312785		13.0349		11.0687		0.164591		0.52429		26.2775		14.3416
1.28038	1.19083	1.42005						0.159507	0.467837	0.0072767		9.53256		8.89453		0.154505		0.399574		17.5415		28.1344
1.40373	1.19156	1.56802						0.0114607	0.176419	0.00558444		6.41121		3.15777		0.0798747		0.155132		14.3141		8.91554
1.31158	1.25887	1.44138						0.0274622	0.349163	0.106781		9.78887		7.27365		0.196543		0.434522		43.9576		11.6392
1.32498	1.18149	1.49936						0.0022051	0.021873	0.0713004		11.4036		4.39519		0.167173		0.454617		18.6215		12.4514
1.32149	1.19482	1.61718						0.00433766	0.0367117	0.017261		13.8657		10.3186		0.53455		0.155637		39.2903		47.9651
1.33201	1.27815	1.4975						0.00422161	0.54441	0.0944843		7.28851		4.09566		0.145245		0.214289		45.9156		12.5031
1.27767	1.17324	1.64851						0.00438119	0.0320221	0.0766592		6.22457		9.63254		0.183921		0.412829		36.0969		14.8249
1.36847	1.23857	1.46832						0.0134047	0.0300623	0.0110279		11.6248		10.423		0.415069		0.438237		33.7775		47.502
1.31494	1.27397	1.39459						0.00477288	0.175089	1.00904		9.80581		3.36421		0.122551		0.1307		13.4135		30.6484
1.2745	1.18739	1.47337						0.00919759	0.0162735	0.0111971		5.65104		5.94765		0.219374		0.232505		50.5733		18.9738
1.32002	1.19777	1.39415						0.0376173	0.0138587	0.0207301		4.81179		11.9707		0.272606		0.170613		37.3688		15.4335
1.30087	1.26679	1.51183						0.0137238	0.0650591	0.0573393		12.2971		5.64796		0.135504		0.274135		17.7439		39.478
1.30987	1.20113	1.66796						0.00763081	0.0172534	0.0234377		10.6384		7.16872		0.382732		0.195702		47.1383		37.6133
1.2879	1.17362	1.37767						0.0160885	0.0275775	0.0959791		6.65526		5.26514		0.537274		0.399355		25.075		42.2395
1.36979	1.15735	1.50766						0.0332506	0.0503604	0.168746		11.6556		12.5469		0.264583		0.377991		27.2817		23.1746
1.26475	1.29684	1.42695						0.0515297	0.0520403	0.00758695		6.37915		12.5087		0.51798		0.148638		43.7131		34.586
1.18797	1.23351	1.48447						0.00559979	0.0412962	0.00781258		9.58274		11.1916		0.533488		0.398081		19.2032		12.4969
1.30002	1.21389	1.44726						0.00262581	0.180094	0.00620494		11.6123		3.69349		0.147136		0.149677		15.5117		12.332
1.29838	1.25148	1.57557						0.00414907	0.115245	0.0176841		6.44078		10.7414		0.189044		0.332413		24.4839		16.3577
1.29394	1.24811	1.50058						0.00689094	0.00755931	0.00913818		9.95088		3.47129		0.288972		0.180976		16.4419		45.6385
1.32782	1.26124	1.42558						0.0208904	0.0505004	0.172977		7.91404		10.2697		0.211078		0.442066		13.3322		22.0645
1.24156	1.23908	1.56004						0.064093	0.032827	0.0116766		3.98065		11.3407		0.128156		0.185366		39.1583		51.1099
1.29421	1.24572	1.62131						0.00304652	0.0187583	0.010774		7.74688		7.75652		0.428917		0.496499		37.6867		21.0472
1.2673	1.19855	1.44855						0.0329749	0.0103941	0.0258351		10.4904		12.5765		0.157603		0.448071		22.5326		34.8424
1.22203	1.24432	1.4691						0.00221961	0.00619444	0.00784078		6.0534		9.52071		0.140165		0.49193		31.2123		14.9457
1.18265	1.24486	1.39306						0.00243722	0.0185833	0.0149483		3.64309		11.4709		0.183591		0.562551		41.4018		11.9486
1.21978	1.24654	1.59161						0.00195848	0.00514453	0.0495549		11.4406		9.13882		0.268979		0.132784		16.4138		38.3929
1.25492	1.23494	1.47996						0.00349624	0.0076993	0.00487934		9.62311		9.87902		0.209071		0.133344		43.6154		13.2284
1.25937	1.23266	1.66048						0.00185693	0.594456	0.0451268		9.65103		4.23301		0.175856		0.270387		50.756		15.2143
1.12863	1.17117	1.44656						0.00393146	0.00675438	0.0493857		4.73059		8.77366		0.251615		0.494629		27.5625		13.7322
1.28076	1.25796	1.42785						0.00464232	0.116014	0.0117612		10.3164		5.65561		0.293394		0.40468		24.4789		12.3105
1.24044	1.20626	1.53642						0.00475837	0.244173	0.0422218		11.7615		3.84193		0.177521		0.184862		26.919		49.0239
1.29759	1.20469	1.47268						0.00248074	0.16389	0.00614853		3.43854		6.19098		0.0980885		0.129432		38.5798		50.0943
1.2199	1.19925	1.48516						0.00883491	0.0124939	0.00651518		4.28994		6.58829		0.335081		0.14107		23.5259		10.3811
1.28146	1.23116	1.57714						0.0149134	0.00377966	0.00442807		3.65603		7.5048		0.171932		0.524338		28.5727		21.9594
1.28152	1.23647	1.48015						0.00230665	0.00713935	0.0307144		9.89809		3.61545		0.312		0.490718		18.848		17.9657
1.29801	1.21245	1.38908						0.0531545	0.0345069	0.0176277		6.37601		6.86791		0.205437		0.449703		68.1573		11.0922
1.36039	1.22061	1.3913						0.0446823	0.021593	0.0110561		13.2178		6.6145		0.364423		0.10385		25.2256		17.202
1.30542	1.21383	1.53609						0.039126	0.010744	0.0131714		11.1142		4.61619		0.528323		0.399609		42.4978		35.392
1.26543	1.23985	1.65554						0.251933	0.0159585	0.129711		11.3578		2.94733		0.204757		0.171359		21.3879		54.3468
1.28001	1.22114	1.64177						0.00214707	0.0265626	0.0190097		7.58971		5.89947		0.386256		0.0945487		38.3952		37.5843
1.31717	1.23737	1.47298						0.0233857	0.0993909	0.0527984		13.3365		6.62227		0.236921		0.153699		20.1017		15.7392
1.39683	1.24697	1.46864						0.0393726	0.0283824	0.0242275		9.92133		3.82688		0.139071		0.270601		12.2998		16.3535
1.27988	1.20429	1.45783						0.0022051	0.16004	0.00713568		4.08415		2.2676		0.34653		0.137265		27.172		13.6922
1.3374	1.23077	1.5328						0.00239369	0.145867	0.062275		7.75215		3.17088		0.107676		0.28254		19.1237		19.8058
1.27437	1.38423	1.42784						0.0105468	0.192272	0.00696645		10.3527		10.0382		0.172501		0.304287		25.0859		17.5517
1.3479	1.21548	1.512						0.00324962	0.0388465	0.189843		7.68996		7.57098		0.375663		0.46782		50.9958		10.4539
1.29696	1.15079	1.45784						0.0222686	0.115979	0.00482293		9.81267		7.53213		0.199119		0.242398		18.0287		42.7633
1.268	1.23014	1.49174						0.00149425	0.0301673	0.0291914		3.39621		10.8766		0.208953		0.474932		67.0658		46.115
1.25726	1.24594	1.48271						0.00149425	0.0382515	0.0355938		6.96456		7.52395		0.282322		0.428084		34.3379		47.315
1.33482	1.22559	1.3825						0.00147974	0.0349618	0.0160482		7.51317		7.88639		0.16757		0.209097		20.2913		21.6273
1.26055	1.20162	1.3536						0.0481495	0.0182683	0.011874		9.68501		7.51266		0.169778		0.555907		32.2196		51.9433
1.29508	1.20244	1.4802						0.00206003	0.00629943	0.0427859		13.1893		7.42333		0.257549		0.518386		32.438		23.3357
1.28339	1.24548	1.44369						0.00208904	0.00965912	0.00287683		7.95025		6.4024		0.116099		0.516188		24.8923		22.0543
1.2398	1.19982	1.59812						0.00538218	0.280954	0.0282607		9.48008		9.86948		0.129021		0.307313		43.7413		11.7799
1.15889	1.25069	1.40618						0.013042	0.00423461	0.0187558		8.56767		6.1345		0.260619		0.255696		39.8021		32.8617
1.29038	1.20472	1.61118						0.0352236	0.232169	0.0153995		9.39286		3.95768		0.201648		0.152228		29.6927		11.715
1.33338	1.12928	1.56531						0.0060205	0.0065794	0.0124381		6.84451		6.28493		0.164966		0.16502		54.0744		10.3356
1.27879	1.20752	1.52957						0.00792095	0.354448	0.0568598		2.75949		10.2719		0.157706		0.207063		59.8126		28.4758
1.38028	1.19921	1.56373						0.0617718	0.010954	0.122378		11.7303		8.74072		0.136872		0.220772		21.8847		12.7243
1.18591	1.1563	1.46485						0.0628163	0.00360467	0.226508		10.8		3.62681		0.451962		0.544652		36.4546		15.8108
1.31257	1.222	1.56369						0.0144057	0.0626793	0.0661672		12.6751		6.26477		0.26184		0.269504		22.0211		11.3349
1.27192	1.21344	1.35572						0.0134337	0.0425911	0.0152867		8.79942		4.92748		0.599755		0.548255		46.0885		15.1901
1.25982	1.18467	1.66862						0.00198749	0.0289424	0.0694953		10.7034		8.12321		0.302069		0.430988		54.7727		25.4806
1.13407	1.24729	1.56154						0.00219059	0.250997	0.0187558		8.44814		10.765		0.147694		0.510213		17.085		22.0119
1.38837	1.23198	1.60977						0.00221961	0.0376566	0.0241993		10.9588		10.3692		0.352492		0.209238		30.7367		11.0319
1.25784	1.26248	1.56451						0.056085	0.0445509	0.0212378		12.8051		9.83767		0.189701		0.407454		12.4247		22.3315
1.18626	1.229	1.60797						0.00264032	0.0642891	0.0199122		9.604		4.75377		0.132373		0.0888204		28.6499		42.7516
1.28097	1.2086	1.54368						0.00644121	0.00969412	0.00696645		3.36569		6.201		0.198047		0.114277		43.8287		35.7296
1.30875	1.26201	1.46723						0.0086318	0.0491705	0.00750233		9.75192		9.47561		0.120662		0.439708		21.728		38.4342
1.39508	1.20386	1.49154						0.0337438	0.175369	0.0211814		10.589		14.3898		0.717145		0.467152		25.9824		10.1473
1.26707	1.23149	1.5628						0.00944421	0.0370966	0.0162457		10.3237		14.0083		0.167198		0.348703		56.0302		13.1211
1.25799	1.42976	1.53284						0.00523711	0.375096	0.0327451		10.9917		14.1807		0.404777		0.40734		34.4183		10.975
1.27842	1.28182	1.39477						0.00166833	0.0732483	0.00747413		9.07557		7.86741		0.43685		0.178073		48.5483		30.2912
1.28844	1.25332	1.62538						0.00311906	0.0666339	0.023607		10.4434		10.2523		0.174931		0.551339		11.4767		12.724
1.29935	1.24357	1.59566						0.00243722	0.174494	0.0152021		4.25088		10.6774		0.32188		0.147307		42.9269		16.2006
1.28897	1.28993	1.36136						0.00192946	0.0336669	0.0350861		13.3852		6.09667		0.244533		0.440272		16.4587		10.5758
1.26389	1.23086	1.5432						0.00660079	0.0610344	0.0321811		7.90565		3.72365		0.163008		0.162469		16.6074		12.0283
1.27533	1.40954	1.41232						0.00883491	0.0165185	0.00493575		8.64943		10.7276		0.170306		0.205077		39.8269		35.6366
1.30464	1.18715	1.4249						0.0036123	0.0342969	0.0137073		9.04255		9.63859		0.217609		0.137886		18.5805		15.7979
1.27761	1.17682	1.62625						0.00976337	0.102261	0.00702286		9.98488		9.6895		0.138465		0.177408		24.5305		59.3962
1.34276	1.16819	1.61227						0.0068184	0.00913417	0.0102099		13.5425		9.17671		0.0999089		0.294307		43.2908		64.8296
1.36665	1.30872	1.56793						0.00371385	0.0504654	0.0311939		7.50643		9.24148		0.200306		0.157161		32.8534		11.9126
1.39032	1.19393	1.56462						0.0776137	0.144187	0.0661108		9.17975		8.00941		0.193097		0.174214		32.8955		9.60048
1.39879	1.36983	1.56879						0.0197443	0.0264926	0.0444217		4.0339		11.9242		0.207627		0.212556		52.6437		13.8235
1.25896	1.39807	1.55533						0.0257794	0.0167635	0.00806642		12.1495		12.1628		0.119692		0.156508		63.6513		15.1428
1.30369	1.3642	1.53141						0.016132	0.0338069	0.112027		8.77573		9.86476		0.179437		0.239713		41.5764		15.9394
1.30176	1.18478	1.54749						0.00168284	0.0128088	0.0114227		8.80534		11.0183		0.321575		0.19255		31.4564		18.8268
1.36102	1.19043	1.61191						0.0107063	0.00622943	0.017261		8.56294		9.13985		0.202908		0.0859765		33.778		15.9346
1.25496	1.36436	1.50112						0.059233	0.0643241	0.00877152		6.20962		7.33298		0.49795		0.357867		49.8743		42.5432
1.31818	1.27141	1.51247						0.00285793	0.0197032	0.124353		9.45137		10.6357		0.593714		0.179023		31.6722		16.3754
1.32711	1.45416	1.4934						0.00578839	0.0635542	0.0180507		8.95331		9.02771		0.28687		0.202682		18.9975		37.7277
1.32009	1.36057	1.3634						0.00435217	0.00993909	0.0212096		3.7909		11.3393		0.146496		0.164454		35.3135		30.6342
1.44183	1.29588	1.5238						0.00808053	0.0461608	0.0217173		8.08169		11.5614		0.13405		0.132666		13.7356		39.6609
1.31726	1.22264	1.39956						0.0137093	0.0349618	0.0126637		9.02603		10.4532		0.174798		0.205369		13.0492		36.4897
1.37416	1.24611	1.45889						0.00185693	0.0350318	0.13868		12.0489		9.5139		0.391817		0.271207		25.9653		21.0605
1.37108	1.32923	1.53086						0.00652826	0.21859	0.0141867		10.9142		10.7657		0.365504		0.169897		50.377		44.6856
1.44736	1.24264	1.4702						0.047163	0.0172184	0.0566906		7.38431		9.75857		0.160587		0.204066		56.8879		45.3779
1.30879	1.29578	1.46337						0.0102131	0.0148736	0.0205327		6.37304		8.89844		0.131066		0.128764		43.2778		13.4666
1.35138	1.23989	1.3025						0.00382991	0.0363267	0.0194327		5.31182		8.29483		0.249728		0.296172		20.0856		48.5559
1.36855	1.37793	1.66649						0.0107499	0.0343319	0.0330836		8.08011		10.9871		0.160796		0.245567		19.5113		13.7718
1.24994	1.36363	1.43711						0.11629	0.00976411	0.132814		8.02963		8.3394		0.192922		0.194002		21.7036		29.0076
1.29769	1.34663	1.59262						0.00604952	0.452054	0.0100407		4.28278		9.61368		0.345543		0.109796		59.2506		37.8345
1.29296	1.21443	1.68958						0.0297108	0.215615	0.0740926		7.00227		9.1343		0.334397		0.293256		33.0216		19.7735
1.40166	1.2743	1.45885						0.0036123	0.055085	0.0193199		5.44689		9.08478		0.140579		0.183882		37.908		37.1676
1.40102	1.35321	1.5412						0.0212531	0.0727584	0.0616545		8.67229		11.6545		0.248961		0.199415		30.2147		35.6974
1.35611	1.24726	1.53782						0.0126938	0.0504304	0.0967406		9.10836		10.6919		0.162277		0.242741		23.6716		43.145
1.31367	1.23855	1.38766						0.00655727	0.0129138	0.0236634		3.66784		9.73454		0.33067		0.078986		19.1039		47.116
1.1875	1.19196	1.39011						0.0296093	0.0811576	0.00583828		9.87885		9.1953		0.107537		0.13385		53.0262		28.7188
1.30966	1.31654	1.45388						0.00433766	0.0587946	0.0302632		10.5426		10.0885		0.198428		0.22772		27.7731		26.1029
1.33047	1.21297	1.40257						0.00345272	0.0233779	0.0737259		2.76769		11.0474		0.187898		0.166265		39.7226		40.3167
1.31475	1.25558	1.55983						0.00146523	0.219185	0.124465		3.66833		11.14		0.184445		0.118136		13.279		33.6433
1.29581	1.25462	1.42274						0.0197589	0.0270175	0.0099561		11.7779		12.9952		0.186014		0.148914		56.4663		36.3454
1.407	1.22235	1.25719						0.0135207	0.0412962	0.0156534		7.32271		12.6251		0.0976445		0.506354		35.5013		18.92
1.3306	1.28489	1.52633						0.00754376	0.0999859	0.00716388		3.75722		12.5907		0.458132		0.242329		30.0466		29.6489
1.39087	1.22374	1.57366						0.0597263	0.0365367	0.00789719		7.43918		11.4867		0.137121		0.491678		36.9994		36.1967
1.31339	1.31748	1.2601						0.00249524	0.0201232	0.0113099		7.97741		11.274		0.378545		0.181919		46.2503		49.1407
1.34538	1.22394	1.61897						0.112504	0.0560999	0.00905357		6.47064		11.8091		0.359685		0.215138		53.1387		15.5074
1.28005	1.1625	1.38242						0.00847223	0.00857422	0.037004		7.0002		10.5518		0.482662		0.240535		16.8061		36.7796
1.31931	1.21166	1.42396						0.00979238	0.033212	0.0092792		7.20694		12.8341		0.281299		0.179891		51.0886		31.186
1.43436	1.26844	1.44865						0.00439569	0.101946	0.0336477		7.5271		10.39		0.140899		0.346096		17.7808		28.4112
1.26553	1.20713	1.53245						0.00719559	0.112235	0.0146098		4.7739		10.6133		0.115055		0.350235		19.0025		53.7919
1.31282	1.22132	1.77326						0.00353977	0.0230279	0.0184456		5.53924		8.19773		0.191299		0.203194		17.1858		57.6246
1.29173	1.14746	1.51415						0.00338019	0.0487856	0.0295299		6.31771		11.6652		0.511551		0.559014		21.7883		25.7046
1.33176	1.28057	1.55232						0.00168284	0.0243578	0.0573393		4.10046		11.8229		0.118342		0.227173		54.08		42.5045
1.29978	1.23727	1.49661						0.0185112	0.0851122	0.00671261		4.73362		10.1365		0.105855		0.328649		61.3966		50.295
1.32465	1.24601	1.70861						0.00256778	0.0116889	0.0120432		3.25262		8.53616		0.0957595		0.166703		31.466		48.7837
1.36782	1.24727	1.60583						0.100521	0.033037	0.00840487		3.08229		10.5159		0.0839263		0.116648		19.3624		12.3059
1.33419	1.16241	1.61838						0.00365582	0.0240778	0.0543778		3.19464		10.7966		0.378229		0.204341		70.5447		28.3699
1.3197	1.2334	1.44679						0.00275637	0.0930565	0.026653		2.70153		11.3935		0.269083		0.181854		73.7865		13.1601
1.34466	1.23441	1.47103						0.0134192	0.022153	0.199094		12.9723		11.7318		0.232445		0.439529		13.262		34.09
1.43035	1.24143	1.41663						0.018961	0.0143487	0.0163303		13.5715		9.21827		0.44046		0.474672		26.9606		35.4905
1.29471	1.26685	1.56119						0.00190045	0.00808426	0.00575367		13.3314		12.3221		0.168178		0.247684		22.2677		30.8417
1.28424	1.22995	1.27364						0.00425062	0.0275775	0.0264274		13.266		9.01509		0.128156		0.485945		15.4611		44.5976
1.34904	1.25661	1.37558						0.0308279	0.123434	0.0580162		13.331		10.5236		0.0791526		0.428175		42.3654		21.5654
1.32947	1.22515	1.6083						0.00368484	0.00755931	0.0111689		8.14159		11.5991		0.511536		0.508252		50.1475		13.6588
1.41742	1.26285	1.53982						0.0100825	0.0134038	0.131009		13.4985		11.5082		0.411093		0.50108		15.3324		31.1394
1.29366	1.26308	1.48102						0.0038009	0.102051	0.00544342		12.5277		11.4223		0.39633		0.190951		13.6028		16.3028
1.2735	1.24271	1.67955						0.00436668	0.011409	0.0164995		12.2312		12.2118		0.594407		0.183076		10.9388		11.8888
1.35178	1.25441	1.64846						0.013042	0.0142787	0.00307426		13.0783		11.179		0.511504		0.480428		10.2868		19.5199
1.30997	1.28716	1.62953						0.00326413	0.0152586	0.0213506		8.97532		13.1698		0.207314		0.317364		9.26039		20.5423
1.32886	1.24422	1.51855						0.0015958	0.00685938	0.141867		9.71462		10.5092		0.636743		0.167055		38.5064		43.2027
1.33292	1.25065	1.55643						0.0262436	0.0183033	0.00674082		10.1261		6.87898		0.309001		0.189721		9.9687		56.4619
1.33413	1.25222	1.30856						0.0543876	0.0360467	0.0415731		10.3833		5.67506		0.212783		0.138325		13.7269		22.614
1.2178	1.25152	1.48692						0.00452626	0.0634492	0.0185866		4.8571		7.54481		0.272739		0.255613		9.39301		38.3965
1.284	1.279	1.57738						0.00432316	0.0761531	0.0595956		10.8526		9.02177		0.438562		0.199961		23.4686		13.6947
1.38606	1.41919	1.73659						0.0172636	0.0320571	0.00812283		12.3561		8.87256		0.329498		0.199438		26.7563		13.5127
1.40714	1.19889	1.40747						0.00188594	0.286134	0.00372296		8.41551		5.88663		0.232838		0.520953		15.7587		25.1126
1.32609	1.27169	1.34817						0.0139415	0.0298873	0.0386398		9.5525		5.7236		0.456697		0.526122		24.3833		12.4462
1.32525	1.2723	1.74895						0.00165382	0.0265976	0.117584		6.8548		9.86471		0.263655		0.123054		17.033		16.2529
1.30446	1.16738	1.56958						0.0016103	0.189893	0.00318708		11.0082		12.4578		0.617924		0.431173		17.0834		12.5456
1.36051	1.26927	1.59792						0.00403301	0.0448309	0.0229019		11.2882		5.7695		0.497536		0.102662		34.6514		16.0637
1.31025	1.25022	1.5262						0.00356878	0.0623993	0.0135945		10.0823		7.72937		0.328648		0.282905		12.5982		13.197
1.21437	1.55312	1.53957						0.00245172	0.0173934	0.0065998		5.87095		12.6112		0.580481		0.542175		9.42532		34.8525
1.39903	1.21226	1.53372						0.00316258	0.021488	0.0126355		6.80249		11.2102		0.467856		0.107613		12.8624		38.1558
1.35341	1.27165	1.52293						0.00696347	0.0399314	0.00521779		9.68941		8.49063		0.606224		0.249565		18.4927		14.1695
1.3471	1.27759	1.35738						0.0232841	0.0259326	0.0386398		7.61482		11.7106		0.377578		0.453148		11.35		17.7844
1.31454	1.26255	1.36581						0.0135643	0.0608245	0.0358758		11.6718		11.9663		0.636308		0.125522		10.4755		22.8411
1.30282	1.36248	1.55687						0.00278539	0.337229	0.105428		5.74444		13.1847		0.457142		0.201075		12.0583		38.1785
1.41642	1.27516	1.56616						0.020992	0.0275425	0.0250736		5.15487		11.5165		0.376004		0.509655		13.7122		40.7952
1.30685	1.33119	1.5854						0.00551275	0.0100791	0.114735		7.77042		11.8921		0.170384		0.127624		8.64727		29.9219
1.37784	1.19608	1.45909						0.00336568	0.0615594	0.00702286		7.57146		9.72791		0.191696		0.384892		17.7751		33.6815
1.36096	1.20332	1.56874						0.00365582	0.032827	0.00578187		12.4434		13.5079		0.448179		0.138367		12.2535		27.8736
1.19312	1.17088	1.61789						0.00172636	0.0505704	0.059934		8.70973		5.26066		0.127819		0.17929		35.1725		20.2541
1.30388	1.3329	1.51234						0.00339469	0.0810876	0.0524599		6.99309		5.14158		0.501639		0.5358		39.0268		12.302
1.38218	1.13531	1.53909						0.00145072	0.0139287	0.100323		8.36692		9.93004		0.314883		0.106614		16.4491		11.9361
1.33742	1.17281	1.62087						0.0086318	0.365402	0.00789719		9.28113		4.99552		0.285847		0.206051		58.8979		47.5611
1.3509	1.16393	1.45542						0.00390245	0.0076993	0.0692132		8.3744		10.5935		0.342944		0.490918		11.282		13.8028
1.1974	1.1711	1.75483						0.0267513	0.0409463	0.0557034		8.54787		15.3606		0.648407		0.195523		16.2976		62.7649
1.36183	1.15377	1.54896						0.00588994	0.00472457	0.0133124		7.40247		16.3023		0.485811		0.342899		23.374		20.2763
1.28091	1.20003	1.35288						0.00269835	0.195667	0.0149765		6.87111		11.7267		0.267776		0.0742843		15.2587		14.0676
1.31575	1.14692	1.57943						0.00185693	0.250752	0.0302914		5.5151		14.7151		0.503374		0.198401		9.18035		51.3576
1.2753	1.17649	1.58279						0.00233566	0.0161685	0.13476		6.76305		13.493		0.58302		0.128338		16.7382		31.0647
1.3092	1.14596	1.68491						0.003003	0.00353468	0.112873		4.35321		13.5226		0.472453		0.218335		18.4605		15.5006
1.3861	1.18019	1.72359						0.0125343	0.262231	0.00344092		9.75996		7.39641		0.506722		0.186045		10.8963		49.609
1.43825	1.4174	1.56931						0.00578839	0.0616644	0.00375117		6.9171		16.3906		0.12594		0.148035		13.0781		40.1956
1.31862	1.16466	1.55135						0.00147974	0.0538951	0.00685363		7.85386		10.5651		0.508143		0.18668		15.21		12.4024
1.34399	1.15083	1.64355						0.0388794	0.27336	0.116145		13.6349		12.5282		0.10864		0.161833		11.7073		35.6723
1.42424	1.19117	1.77177						0.0391405	0.146847	0.0175713		4.843		15.3379		0.139613		0.176484		20.7425		17.5476
1.33994	1.19673	1.54026						0.0129405	0.0248827	0.0355374		6.78761		15.1943		0.557141		0.224215		15.1437		9.83341
1.30193	1.39253	1.49476						0.00438119	0.253062	0.00750233		12.6921		7.18639		0.342384		0.119815		48.5559		42.7296
1.32118	1.17938	1.57313						0.0034092	0.0306922	0.0471293		9.58887		9.65687		0.704997		0.208333		40.94		42.4429
1.29719	1.4077	1.60137						0.00191496	0.0370966	0.0473267		7.32777		7.65558		0.319737		0.190614		9.53924		14.1991
1.30079	1.15106	1.46481						0.0185402	0.0798627	0.0867563		11.0197		12.4033		0.173315		0.0958652		20.4782		57.913
1.40276	1.19505	1.63326						0.00526613	0.0280674	0.0108022		10.5037		7.25238		0.411906		0.232528		10.5722		34.9476
1.34055	1.40202	1.33525						0.0553596	0.0323721	0.019743		12.3622		8.51255		0.224899		0.3887		23.2221		15.1635
1.35715	1.37771	1.52274						0.00155227	0.0152236	0.00513318		10.1161		4.60611		0.496947		0.117784		38.2055		32.8654
1.26963	1.38203	1.75069						0.0084142	0.00409463	0.00958945		9.9572		8.54592		0.248385		0.11046		17.6078		20.9039
1.37252	1.37517	1.59219						0.0242561	0.0213131	0.00710747		11.4461		9.64766		0.585536		0.223381		30.7401		25.9938
1.32778	1.41167	1.61393						0.00825462	0.00556449	0.00445627		13.0456		6.16926		0.449665		0.300529		10.1832		63.4748
1.43594	1.37095	1.36463						0.0259389	0.00563449	0.0122124		12.7182		9.2187		0.467855		0.0960582		23.406		23.9629
1.33414	1.34968	1.60344						0.00445372	0.0145937	0.0191225		10.5735		2.51035		0.29167		0.246032		12.7308		38.4434
1.28351	1.3869	1.4363						0.00767433	0.021978	0.0339861		14.0873		10.1946		0.176583		0.136571		15.8381		45.9808
1.40553	1.35904	1.52815						0.0088204	0.0139637	0.0166969		12.6369		9.75397		0.571792		0.150207		14.3974		35.0334
1.39414	1.3647	1.51936						0.033178	0.0127388	0.0317862		13.7323		8.96945		0.476751		0.250693		19.6758		37.4602
1.37238	1.3699	1.72145						0.0156823	0.0574998	0.0740644		14.7591		8.558		0.598782		0.152955		35.1702		38.8512
1.34537	1.39449	1.52075						0.00525162	0.184748	0.0209558		13.4074		8.1232		0.664803		0.40633		9.22561		25.8129
1.33079	1.36566	1.49743						0.00571585	0.0795128	0.0150611		11.6052		9.25272		0.442455		0.151544		10.321		44.8189
1.33725	1.36537	1.46844						0.0113302	0.104325	0.0456627		12.5178		9.84969		0.475613		0.11831		8.8618		32.9694
1.32912	1.82831	1.45399						0.00559979	0.0300623	0.0567752		13.9841		9.64604		0.561846		0.194155		9.78569		33.67
1.40051	1.70234	1.38512						0.00153777	0.0138587	0.0681979		12.7362		10.2416		0.184435		0.370214		9.03706		48.0644
1.24645	1.86972	1.42737						0.0225442	0.0373416	0.00366655		12.0529		11.0254		0.622387		0.169022		16.4305		26.7901
1.30469	1.75953	1.52679						0.0911925	0.0153636	0.0196302		11.038		9.10508		0.443212		0.145256		10.3094		18.1801
1.38101	1.76939	1.38629						0.00732615	0.0467207	0.00366655		12.9655		9.9769		0.299642		0.138219		14.1414		59.619
1.35846	1.58679	1.55009						0.0162626	0.0512003	0.00902536		8.9502		10.3165		0.402468		0.157352		12.788		44.0005
1.36679	1.82619	1.49037						0.00197298	0.0970812	0.0053024		11.2277		10.662		0.489907		0.100121		13.3531		23.7443
1.30042	1.60101	1.55151						0.00475837	0.145412	0.0264838		13.1479		9.99386		0.213494		0.288258		22.8388		20.9363
1.32468	1.60388	1.50011						0.00957478	0.0102191	0.0230993		8.09002		10.3493		0.261189		0.131577		14.2272		63.5827
1.37165	1.51858	1.47721						0.0263161	0.0178484	0.0309965		10.2129		10.0812		0.458547		0.108875		12.7839		28.6621
1.33861	1.55585	1.56275						0.00464232	0.0184433	0.00834846		11.0854		10.0999		0.268888		0.362702		12.0072		49.7556
1.31813	1.55064	1.39645						0.00967633	0.141982	0.0168379		12.0152		11.7488		0.267349		0.535384		28.4943		39.171
1.34008	1.64016	1.5072						0.0181921	0.0150136	0.0752772		11.9715		11.0472		0.202316		0.18477		14.1148		24.0934
1.39215	1.66185	1.68627						0.0209484	0.0323721	0.100435		14.7075		11.2782		0.688649		0.344248		13.0233		41.4925
1.41541	1.67394	1.56781						0.00844321	0.0126338	0.15769		14.672		13.0058		0.321645		0.226212		29.7159		15.0602
1.42081	1.48076	1.5006						0.0245027	0.0940714	0.00487934		12.5306		12.2277		0.260056		0.299538		32.4523		42.4552
1.38731	1.68962	1.44059						0.00230665	0.0358017	0.0300375		13.4407		12.9626		0.518765		0.292511		9.70073		55.4286
1.3963	1.54674	1.64233						0.00828363	0.0421012	0.0326323		6.51457		12.7241		0.273259		0.244406		19.9682		28.138
1.43895	1.74758	1.43918						0.0224137	0.0122839	0.00803821		12.0399		13.1587		0.315071		0.351854		25.7717		18.3521
1.41029	1.51537	1.53619						0.00607853	0.0783229	0.00696645		7.47424		10.968		0.328434		0.149665		10.667		41.5866
1.36606	1.67696	1.57892						0.0157258	0.0629943	0.0843871		13.6791		12.0751		0.29041		0.13156		21.1883		48.0943
1.44176	1.47699	1.39969						0.00673136	0.0950863	0.0201378		12.3957		12.3067		0.654718		0.187937		10.1695		49.2928
1.33874	1.60046	1.57896						0.00217609	0.132883	0.0343528		4.2074		6.46059		0.441298		0.178884		24.9708		47.2869
1.31937	1.68268	1.65686						0.0113302	0.0198782	0.0770258		8.92017		8.15692		0.244578		0.323763		21.6894		39.4303
1.45741	1.65682	1.75295						0.00304652	0.364422	0.0374835		13.5981		9.20761		0.176524		0.102456		9.64602		20.102
1.42951	1.68005	1.6708						0.00568684	0.0695037	0.0124945		4.70862		8.50393		0.375407		0.160108		16.4238		42.2665
1.4312	1.59154	1.64452						0.00356878	0.00479456	0.0059793		12.7897		8.37331		0.32416		0.168166		23.453		59.8522
1.48342	1.64132	1.48058						0.0139124	0.00710435	0.00476652		12.3379		8.18179		0.121227		0.243487		27.667		20.8806
1.39222	1.69509	1.48104						0.00494697	0.00839923	0.0619648		6.78818		11.6828		0.348018		0.348696		23.0701		17.1426
1.31559	1.60844	1.69852						0.163801	0.11241	0.00408962		11.7936		8.0478		0.152596		0.144744		16.724		32.6502
1.33683	1.56689	1.41404						0.00433766	0.0124939	0.100323		8.28981		6.92412		0.157625		0.159824		51.5631		24.087
1.31498	1.57706	1.57529						0.0114027	0.524847	0.00358194		10.375		9.54616		0.193203		0.10073		16.9136		27.7485
1.43362	1.70785	1.50868						0.00837067	0.0261426	0.336449		11.5236		8.92494		0.421926		0.369068		47.5077		20.662
1.53222	1.71699	1.46657						0.0126793	0.22475	0.0265684		7.91844		6.90696		0.367286		0.230799		46.2452		24.3005
1.3598	1.65905	1.69822						0.00158129	0.0267376	0.0250172		7.35683		9.35692		0.494955		0.184294		28.115		29.1648
1.47065	1.6892	1.36011						0.00393146	0.129313	0.511202		11.9048		8.67744		0.498719		0.268563		13.9572		19.4275
1.39352	1.57641	1.38421						0.0109675	0.0254427	0.0512753		7.6854		9.60398		0.526089		0.138818		12.1863		39.0466
1.41178	1.77227	1.63338						0.0123892	0.021593	0.00485113		8.01621		11.9542		0.299405		0.149405		16.4905		37.0183
1.42811	1.62152	1.54182						0.0123166	0.00682438	0.135465		5.48451		9.00607		0.194285		0.281556		12.4851		35.8548
1.40853	1.5888	1.48927						0.0161175	0.0543151	0.0514446		8.10658		8.25975		0.325636		0.148414		15.153		40.8076
1.52402	1.67592	1.54973						0.0179164	0.100021	0.00578187		11.4245		7.77549		0.388702		0.140111		25.4941		18.9301
1.41718	1.62568	1.64017						0.00676037	0.0172184	0.0108304		5.88594		11.8589		0.305429		0.256619		31.8423		63.1075
1.43093	1.52661	1.54462						0.0252281	0.0812276	0.0153149		8.82689		7.59112		0.548378		0.251151		19.7842		46.8739
1.521	1.67993	1.58487						0.00504852	0.00948414	0.00891255		12.4741		10.9131		0.233354		0.202725		14.3004		28.1301
1.39189	1.60898	1.53194						0.0105613	0.0458108	0.0389501		11.4362		9.96782		0.434386		0.248089		12.2415		28.2538
1.3718	1.63326	1.547						0.00252426	0.00391964	0.0407834		9.94627		8.46862		0.217903		0.192066		13.0716		23.2337
1.49608	1.61892	1.66609						0.0042071	0.21971	0.00541522		10.1687		12.2895		0.561842		0.100193		22.7299		44.8301
1.32622	1.6572	1.61101						0.0255067	0.0246028	0.150611		10.3946		7.54186		0.195866		0.260691		15.1447		40.7601
1.35812	1.46487	1.55342						0.00147943	0.340764	0.0159918		6.49102		6.76377		0.565867		0.10435		27.1879		70.5485
1.36062	1.57139	1.63405						0.0671036	0.0146987	0.038104		6.43538		7.59105		0.491707		0.149821		11.8076		19.2965
1.29734	1.73238	1.54611						0.0183795	0.00633442	0.0220275		8.15021		7.54344		0.589531		0.149264		43.8172		24.0578
1.38764	1.63112	1.42309						0.0219107	0.0125639	0.0260043		2.95		7.60232		0.284578		0.319281		11.6759		33.5949
1.37222	1.33704	1.5083						0.00333682	0.0286274	0.0220557		13.2877		8.9396		0.439335		0.122684		13.6072		22.8097
1.38943	1.52886	1.60572						0.00126346	0.0248127	0.0273299		4.74203		10.6003		0.239678		0.240441		14.5563		44.6572
1.35254	1.93079	1.42313						0.00501064	0.0185483	0.0289094		11.0428		10.035		0.378549		0.236808		11.4961		48.5248
1.39418	1.47537	1.54377						0.0257335	0.0141737	0.0347476		7.77976		9.0631		0.523945		0.313612		17.5853		24.2282
1.35895	1.64171	1.49875						0.00438431	0.0514453	0.00434346		6.98635		10.1114		0.506956		0.199731		23.5668		40.5478
1.55879	1.62927	1.41987						0.00144704	0.0697137	0.141698		13.9836		7.15118		0.378849		0.166152		17.6327		43.6549
1.40297	1.49025	1.5987						0.00183579	0.021558	0.0604135		6.90061		6.76996		0.392232		0.10847		14.5805		29.246
1.33124	1.46382	1.50355						0.0209172	0.481136	0.0409808		5.73539		8.10314		0.548746		0.125742		10.6308		26.2569
1.34961	1.50233	1.55494						0.0131853	0.0269475	0.0166687		5.17838		10.5867		0.575044		0.126341		19.925		24.64
1.38266	1.51055	1.63909						0.00679244	0.0451109	0.0516138		11.091		5.71305		0.229571		0.120792		17.7133		26.2784
1.35327	1.59494	1.39009						0.00154423	0.104605	0.0616263		7.14783		6.57119		0.468857		0.320026		9.71742		24.2932
1.37281	1.48379	1.49192						0.00350961	0.0626093	0.154926		5.66123		9.97287		0.434657		0.292637		11.7063		65.2734
1.33478	1.71999	1.42464						0.0157446	0.183068	0.00445627		12.4312		11.619		0.139395		0.125167		25.5449		22.065
1.38629	1.49341	1.57439						0.00159822	0.0403513	0.00930741		12.1434		10.2232		0.516628		0.285831		13.2547		60.8271
1.38482	1.54975	1.38271						0.00218135	0.0408763	0.0157098		13.1362		9.04443		0.244957		0.18045		15.6096		50.6719
1.30479	1.74705	1.58315						0.00452469	0.032862	0.00755874		6.0077		7.31069		0.485318		0.244568		41.8338		45.707
1.38275	1.61444	1.65008						0.00327203	0.0289424	0.309711		6.27878		9.96762		0.62442		0.190156		16.3584		22.6479
1.41052	1.48638	1.51444						0.00481626	0.0187233	0.00282043		4.81488		10.9704		0.362083		0.211743		23.6989		41.6224
1.3842	1.72322	1.48266						0.00111227	0.010674	0.119219		3.12111		8.14603		0.215094		0.237214		12.1222		23.8036
1.36476	1.67529	1.54909						0.00300206	0.00402463	0.0840205		11.5638		8.65712		0.191002		0.193293		12.1315		27.0632
1.35403	1.47786	1.48641						0.00275369	0.00521453	0.0225352		10.7161		9.99376		0.546306		0.201173		23.6315		19.3635
1.34851	1.51825	1.57103						0.00316404	0.0338069	0.0265966		9.80804		6.44551		0.47428		0.239184		32.5482		33.9609
1.34756	1.79442	1.55401						0.00294807	0.0780079	0.0372296		9.57362		10.5746		0.142748		0.198532		28.575		37.3562
1.37228	1.68023	1.49241						0.00991328	0.321341	0.0175148		6.31701		4.42422		0.236797		0.240777		14.2565		36.4754
1.3875	1.60992	1.59605						0.00928696	0.0422412	0.259789		5.13859		9.73648		0.247508		0.317241		16.1005		54.9964
1.35785	1.80891	1.49626						0.0194594	0.0458108	0.054265		8.80023		12.3087		0.358889		0.205156		51.4345		49.6335
1.34513	1.57556	1.69715						0.00126346	0.0199132	0.0145816		6.93227		6.00531		0.449279		0.118466		18.776		53.6409
1.41098	1.65993	1.60756						0.00187899	0.0171484	0.00606392		3.5822		6.31464		0.287346		0.258392		21.7108		20.7149
1.40763	1.62964	1.63218						0.00133905	0.0695387	0.0669851		10.3022		12.4123		0.182989		0.289844		18.2151		22.717
1.38588	1.52239	1.64384						0.0240813	0.0087842	0.00321529		8.75108		12.961		0.517577		0.247079		12.7725		48.9215
1.35155	1.60694	1.65286						0.0837554	0.0123889	0.0877434		3.79415		6.75255		0.520767		0.139153		15.5785		20.1176
1.31594	1.60608	1.58683						0.00200857	0.0298873	0.00499215		4.27905		6.4914		0.230877		0.103117		32.4587		32.5797
1.32988	1.52688	1.6385						0.00607972	0.189193	0.11733		11.4059		9.94114		0.481886		0.388198		14.4384		26.5915
1.34511	1.58222	1.40351						0.00107988	0.0690487	0.247126		11.0123		9.70617		0.377927		0.144945		13.4737		34.249
1.38757	1.78892	1.61326						0.00219215	0.0786378	0.506492		10.2726		4.69811		0.465171		0.117538		25.2619		31.5803
1.33774	1.54293	1.49226						0.00110148	0.0385315	0.00736131		7.32026		10.0951		0.455866		0.193598		15.9962		32.9255
1.35632	1.60702	1.62356						0.00129585	0.0170434	0.00482293		7.2099		7.01971		0.33893		0.13562		16.7477		27.5034
1.29701	1.45908	1.50487						0.0457976	0.0485406	0.0708773		7.62727		4.92213		0.502711		0.307032		16.7257		34.3692
1.3218	1.57743	1.48421						0.00142544	0.142542	0.00716388		9.19945		9.43117		0.190656		0.262517		15.163		33.4297
1.39459	1.66639	1.79626						0.00555058	0.076468	0.0220557		9.35981		4.92427		0.141979		0.273739		18.0039		33.7663
1.34993	1.45403	1.53566						0.00126346	0.0298523	0.00380757		6.61151		7.78578		0.191467		0.316464		11.8757		29.1212
1.30841	1.6527	1.39311						0.00113387	0.00563449	0.0470447		5.74301		9.33789		0.370257		0.187287		31.5439		19.2552
1.36048	1.65941	1.51879						0.00555058	0.123679	0.068621		5.88716		10.4886		0.331026		0.152442		49.5437		28.4204
1.30566	1.47023	1.49458						0.00306685	0.0241478	0.0341554		10.016		10.0634		0.289484		0.211883		38.2547		57.943
1.32113	1.45158	1.61078						0.00157662	0.00944914	0.0099279		5.93743		5.33469		0.457439		0.161696		21.9476		24.8323
1.35686	1.59452	1.46494						0.00131745	0.182473	0.0226198		8.38769		8.22106		0.127535		0.196789		19.2338		23.7987
1.3685	1.51169	1.55						0.00327203	0.0412962	0.00521779		6.7722		7.83063		0.318151		0.21063		21.4595		28.2151
1.2966	1.58766	1.40386						0.00291567	0.129488	0.00764335		5.91534		4.28752		0.256974		0.145818		14.4162		40.6247
1.28983	1.63122	1.71668						0.00669525	0.0965212	0.00668441		5.81478		6.25323		0.149947		0.365656		56.7493		55.8192
1.32761	1.50657	1.67301						0.00384437	0.110765	0.0265402		5.57458		3.41841		0.199099		0.129898		17.9631		19.0608
1.36057	1.6604	1.37696						0.00512942	0.00762931	0.0335067		5.11052		7.74653		0.217609		0.284461		24.6625		43.5307
1.35561	1.56845	1.66583						0.00572336	0.076783	0.00942022		3.96749		9.59119		0.398346		0.155045		52.5652		60.2158
1.36604	1.61974	1.58508						0.0132393	0.0154686	0.353597		4.2914		8.48984		0.184634		0.180773		37.1865		29.3337
1.34063	1.55361	1.63705						0.00111227	0.0482606	0.0073049		6.09534		7.4144		0.228168		0.184791		24.4465		42.2416
1.32303	1.58898	1.37136						0.141831	0.0540001	0.0528266		6.95146		14.2676		0.467388		0.113876		17.4668		18.7485
1.33448	1.68806	1.75486						0.00214896	0.00650941	0.0696081		4.89902		4.66475		0.371945		0.163899		38.657		27.8632
1.39268	1.5167	1.84832						0.00286168	0.0432911	0.281873		5.24669		7.71104		0.222474		0.34617		15.7404		28.4494
1.35207	1.4939	1.53205						0.00290487	0.0351718	0.11214		6.20558		6.51939		0.313025		0.142629		13.0024		19.9894
1.31003	1.618	1.70678						0.00123106	0.0145937	0.11135		6.2288		8.49069		0.678101		0.180262		20.0352		36.2801
1.34559	1.54258	1.51399						0.00237573	0.00864421	0.0162174		7.28906		6.00355		0.292196		0.18271		25.3059		43.7616
1.35673	1.53874	1.78471						0.0017926	0.173444	0.0617955		6.89248		6.13866		0.157567		0.109466		20.2692		35.525
1.35313	1.77953	1.76083						0.00336922	0.0391264	0.0296709		8.40381		9.68619		0.313033		0.171575		13.6457		41.7518
1.35877	1.56754	1.67875						0.00464348	0.0130188	0.00282043		4.44263		11.5058		0.50451		0.133839		22.675		23.6249
1.37758	1.57756	1.68811						0.0110364	0.0569748	0.143278		9.40985		5.9384		0.172686		0.285731		39.002		34.3298
1.36511	1.69725	1.78275						0.00171701	0.0398964	0.02513		5.10337		5.27521		0.673997		0.157772		17.7237		55.0817
1.3849	1.66436	1.79663						0.00254851	0.134318	0.0253274		6.23487		9.61469		0.339098		0.134383		12.4025		19.8792
1.33281	1.5365	1.64692						0.00109068	0.0100441	0.0776463		3.77837		5.44954		0.384296		0.242876		41.5554		58.8476
1.32569	1.63666	1.51261						0.00449229	0.0710785	0.00428705		6.7214		12.948		0.150273		0.194415		11.6643		26.2514
1.31361	1.56268	1.6902						0.00143624	0.0251627	0.01602		6.03136		5.89628		0.130583		0.147591		19.2221		45.136
1.31768	1.55212	1.5424						0.00385517	0.0271925	0.0086023		9.81201		13.6146		0.137598		0.176334		19.9247		39.2328
1.34633	1.66821	1.44916						0.00158742	0.0152236	0.004005		4.11018		12.6011		0.168403		0.0872028		45.7545		22.5041
1.37342	1.65859	1.75559						0.00312085	0.0169385	0.0284017		6.46807		13.4791		0.259193		0.19757		47.9918		60.6389
1.33601	1.50392	1.46624						0.00219215	0.0235529	0.0233249		8.98262		11.5828		0.527499		0.107987		37.7587		42.5314
1.34378	1.4272	1.41943						0.0168137	0.0150836	0.264189		11.9077		5.79172		0.250351		0.172866		51.3601		18.8603
1.32509	1.50895	1.55077						0.00301286	0.0228879	0.017402		5.2272		7.17281		0.210374		0.235139		28.3042		47.1723
1.36965	1.46666	1.48934						0.017386	0.0456358	0.00744592		8.48838		9.04101		0.157325		0.209699		16.5801		40.8903
1.34837	1.62662	1.65415						0.00126346	0.0167985	0.0326605		10.971		9.96342		0.208235		0.21315		26.1462		39.8877
1.4904	1.45082	1.96488						0.00150103	0.0123889	0.0598212		8.52084		5.55149		0.155593		0.23433		34.5685		51.1177
1.34374	1.68737	1.71811						0.00123106	0.0356967	0.00442807		7.36803		10.5481		0.358357		0.235567		38.0658		29.9599
1.29132	1.6877	1.5305						0.00309925	0.0245678	0.0305076		10.9428		10.4218		0.319163		0.147601		24.8817		45.634
1.40765	1.57649	1.59375						0.00673844	0.0234829	0.018293		10.6087		10.1405		0.214182		0.261493		25.8036		24.3794
1.33965	1.58986	1.62336						0.00137145	0.0102191	0.0188701		6.00248		12.3209		0.229432		0.216211		17.8668		41.3064
1.37028	1.61341	1.66012						0.00127426	0.00409463	0.00963703		4.82887		9.33347		0.196294		0.191391		20.5344		37.9455
1.32276	1.56378	2.04773						0.00314245	0.126968	0.0082713		9.73503		4.74046		0.284026		0.270235		33.2833		30.3196
1.31275	1.51092	1.56187						0.00288328	0.0154686	0.00205821		9.53067		11.0453		0.226668		0.145193		24.7299		23.2767
1.45149	1.50446	1.65768						0.00125266	0.00685938	0.0134457		12.0714		9.90237		0.153653		0.12321		26.9841		42.4534
1.21493	1.57978	1.59924						0.0163386	0.0248477	0.00909843		9.18737		9.11435		0.256659		0.132676		30.7774		36.091
1.39141	1.58686	1.7608						0.00403875	0.121754	0.0386251		8.4033		9.67436		0.43967		0.160594		20.7298		40.3011
1.22995	1.69105	1.60356						0.00654406	0.172394	0.00550138		7.8059		3.57663		0.251503		0.174854		40.5011		25.092
1.20263	1.50986	1.81338						0.0079695	0.509169	0.00478966		6.14538		9.85591		0.115175		0.114177		26.4412		49.3519
1.22883	1.63955	1.73135						0.0124726	0.0145937	0.024987		3.46125		13.0493		0.147015		0.258372		15.6242		48.0997
1.37122	1.58212	1.8029						0.00277529	0.00804927	0.00817512		12.2881		3.91285		0.235735		0.405543		25.4442		30.5601
1.20002	1.50407	1.71208						0.00253771	0.066249	0.0168696		12.9052		12.0838		0.378922		0.233902		58.5504		33.4834
1.20761	1.49701	1.87971						0.00219215	0.00899418	0.0265836		12.2866		11.0114		0.184473		0.146259		47.82		30.5932
1.22214	1.57885	1.76124						0.00964331	0.0780079	0.00536673		4.62583		9.45309		0.165172		0.206429		28.2652		22.7014
1.34288	1.80025	1.80058						0.0018034	0.00832924	0.0189278		4.46317		6.68332		0.187548		0.295547		20.7039		26.1659
1.42382	1.61247	1.8754						0.0035744	0.0172884	0.00519361		9.40472		10.2878		0.233205		0.099859		48.6365		44.1022
1.25684	1.49263	1.87204						0.00208417	0.0120739	0.00198127		11.0222		11.0027		0.313533		0.164017		35.1113		17.9608
1.45063	1.50728	1.82527						0.005313	0.0043396	0.0137727		9.01366		8.6519		0.319559		0.241833		28.1249		29.3363
1.4328	1.53223	1.85964						0.00157662	0.044376	0.032739		11.5852		10.1765		0.136892		0.176412		26.1931		36.2156
1.4547	1.49564	1.87323						0.0171917	0.158501	0.0166388		4.14643		13.1411		0.194997		0.327174		24.3883		22.2984
1.41736	1.34875	1.93942						0.00200857	0.0563099	0.00300075		6.20842		11.7872		0.118389		0.176175		17.511		50.2044
1.51208	1.49178	1.71822						0.00457868	0.0556799	0.0141574		9.86011		9.55698		0.155837		0.202891		36.3292		52.7436
1.58224	1.522	1.86081						0.0133041	0.00570448	0.00644392		8.70784		7.33608		0.257144		0.149377		37.8346		44.9339
1.47761	1.5105	1.81403						0.00477306	0.188003	0.0085406		11.2799		9.1048		0.431462		0.192813		38.2545		46.7665
1.57411	1.56603	1.87572						0.0545123	0.194372	0.0062708		8.00088		13.2073		0.224994		0.182245		49.7563		43.2587
1.41118	1.61769	1.85322						0.00733237	0.0131588	0.0106373		6.20045		3.86837		0.267126		0.148025		20.147		52.8717
1.43552	1.35624	1.71883						0.0103776	0.0261426	0.0165811		13.896		3.46052		0.240547		0.271232		14.2493		25.6943
1.43302	1.66669	1.77326						0.0162414	0.0139637	0.00390482		12.9387		12.2413		0.264498		0.232839		34.6596		16.3927
1.49616	1.57288	1.78462						0.00246212	0.011129	0.0191586		5.78741		9.40887		0.331058		0.232134		26.2524		21.4333
1.26321	1.6387	1.75864						0.00717039	0.123399	0.00386635		5.96816		9.49498		0.340617		0.156823		18.9862		54.7872
1.22019	1.62232	1.71598						0.00636048	0.0684188	0.0176775		13.8419		4.30049		0.274259		0.125226		21.8477		32.1802
1.49531	1.67473	1.82907						0.0242217	0.0182683	0.0178122		8.21009		7.05211		0.171544		0.134866		17.2023		23.9649
1.1079	1.58794	1.68975						0.0026565	0.0270175	0.0383365		8.66835		10.4516		0.453874		0.305314		25.1923		55.4201
1.48737	1.63068	1.70839						0.00375798	0.0503954	0.00515514		4.17865		7.31503		0.225869		0.204866		18.5881		37.023
1.58183	1.57313	1.73619						0.00303446	0.123749	0.00300075		7.76502		12.4333		0.31601		0.210399		30.3361		23.7873
1.61023	1.39042	1.83008						0.127037	0.142577	0.0124454		7.03681		9.13621		0.145491		0.23206		17.3684		31.5352
1.52522	1.59359	1.87891						0.00350961	0.0157136	0.00829054		8.68483		12.4143		0.183856		0.286415		31.2186		23.064
1.44639	1.58883	1.76763						0.00612291	0.0152236	0.0048666		10.1862		6.39374		0.349206		0.319093		17.3074		41.5155
1.56913	1.69719	1.80186						0.00222455	0.0402113	0.00984862		12.5892		13.2195		0.257479		0.408337		49.7681		36.7534
1.56842	1.59704	1.7793						0.0297507	0.0241828	0.00634774		10.9947		7.74691		0.163335		0.230261		38.592		36.1044
1.55192	1.48236	1.7784						0.0222455	0.0191083	0.00296228		8.50054		6.19891		0.123805		0.159218		17.2623		48.1252
1.56351	1.61532	1.88818						0.00379037	0.0405613	0.00925232		10.651		13.8661		0.296281		0.210583		28.8361		37.9916
1.53084	1.57025	1.7491						0.0349989	0.185098	0.00746341		4.55312		3.96494		0.403286		0.129787		48.2573		35.9686
1.48722	1.72011	1.79674						0.0129693	0.118814	0.00417412		3.1537		9.3099		0.126915		0.279563		53.4624		31.7221
1.4725	1.74072	1.75969						0.0493504	0.0134038	0.0157924		3.60674		9.92875		0.203742		0.215951		24.3899		27.7332
1.49049	1.65206	1.75103						0.00821788	0.00888919	0.0161387		8.98898		8.58977		0.11472		0.201318		19.7281		23.233
1.52855	1.52213	1.79274						0.00227854	0.088297	0.00765576		8.26581		6.9145		0.170989		0.0984061		50.9245		52.4394
1.46106	1.34344	1.7745						0.00715959	0.00619444	0.00382788		5.41902		12.4029		0.255966		0.164102		31.4395		58.5997
1.51661	1.34145	1.83434						0.00724598	0.0391264	0.00711717		9.56758		12.0727		0.30525		0.0655284		59.6575		53.8937
1.50238	1.58668	1.80139						0.0228178	0.021663	0.0117529		5.08401		6.80769		0.455953		0.208632		42.9528		29.0561
1.50071	1.56185	1.84296						0.00524821	0.565374	0.0201589		7.63447		5.7154		0.429121		0.103163		29.2047		40.2957
1.4999	1.53451	1.85831						0.0017386	0.0582347	0.00805971		11.5189		6.95683		0.155824		0.0967043		22.8313		33.2641
1.48234	1.85103	1.78657						0.00117707	0.0577797	0.00405871		13.1712		7.26971		0.375344		0.385112		16.7249		33.3773
1.52391	1.5685	1.69444						0.00504303	0.0206831	0.00284687		9.17627		7.91795		0.120597		0.180704		19.7293		23.7948
1.28548	1.46672	1.70625						0.0766084	0.0157136	0.00242368		13.4779		4.03128		0.476786		0.175409		45.5249		17.7332
1.31757	1.6144	1.85749						0.0410161	0.0231679	0.0128109		8.74701		7.0127		0.252973		0.150236		21.5919		18.4468
1.33538	1.59307	1.75798						0.0580124	0.0210681	0.00417412		5.41439		6.53581		0.20736		0.246725		43.3507		27.1389
1.50123	1.59393	1.83609						0.0752087	0.170189	0.003674		8.92517		8.62593		0.111638		0.227972		15.331		42.7881
1.36883	1.56749	1.82384						0.0103977	0.0100091	0.00255833		12.9981		9.13768		0.266947		0.195874		28.6467		28.0259
1.3361	1.37758	1.85201						0.0173212	0.0742282	0.0556678		5.64514		6.16878		0.148893		0.285723		29.5406		40.1097
1.36981	1.53551	1.74904						0.0994784	0.00927416	0.0485121		8.91733		11.4781		0.173494		0.303438		28.3818		23.6042
1.31206	1.67066	1.83985						0.0113225	0.00626443	0.00561679		7.96623		9.53053		0.13568		0.217809		23.5976		23.5216
1.45102	1.58188	1.70102						0.00554879	0.00486456	0.00550138		5.76598		9.30715		0.181289		0.248734		49.4564		31.9584
1.52037	1.60643	1.69541						0.00332428	0.0164135	0.00759806		10.6631		9.59696		0.314211		0.158103		47.0704		73.5295
1.43929	1.602	1.70148						0.00997283	0.199902	0.0412026		9.91955		9.01175		0.212678		0.120509		48.3276		54.8455
1.33275	1.56862	1.87922						0.00657357	0.228739	0.00615539		13.4927		7.71627		0.236937		0.381538		37.8422		24.0019
1.55662	1.49803	1.82711						0.00547381	0.0248127	0.0200242		4.72625		9.56183		0.362017		0.181553		15.3751		62.6617
1.32768	1.59813	1.72584						0.18221	0.0725484	0.00898302		5.51675		6.74875		0.246337		0.282572		31.1197		16.349
1.44751	1.54395	1.75814						0.0198457	0.0103241	0.00684787		4.80186		7.65604		0.179886		0.281287		19.3507		21.8104
1.45831	1.59033	1.71502						0.00437405	0.00416462	0.0285456		12.8915		7.47564		0.0989903		0.127187		20.6188		26.4921
1.32276	1.44654	1.81297						0.0264942	0.197102	0.00475119		10.0101		8.36184		0.22854		0.177515		24.3875		37.1545
1.55975	1.52696	1.72859						0.013672	0.00409463	0.0113875		12.3962		5.93531		0.300625		0.22652		40.2266		23.5556
1.36305	1.43977	1.80482						0.0264692	0.0148037	0.0318349		4.41489		5.29931		0.207988		0.255995		54.1292		27.557
1.40848	1.74445	1.72319						0.111926	0.0228879	0.00865601		11.8007		6.11528		0.290413		0.360875		31.9715		28.9639
1.55123	1.58737	1.77639						0.0697598	0.0157136	0.0386828		10.1333		5.5623		0.153836		0.18646		20.6739		18.4997
1.63346	1.49309	1.89962						0.0186459	0.0153286	0.0125224		12.9651		6.64383		0.184741		0.205501		35.6747		20.8148
1.4215	1.77356	1.84996						0.00892306	0.146672	0.00625156		10.0375		5.66521		0.172675		0.208338		23.8711		23.5665
1.43123	1.76424	1.66968						0.0382667	0.0515853	0.0284687		10.8006		5.66372		0.246581		0.254756		49.231		26.0953
1.60642	1.47371	1.7658						0.00694849	0.00458458	0.0236405		7.6244		8.48113		0.11149		0.33247		37.691		44.3479
1.4847	1.56095	1.73953						0.00892306	0.0252677	0.0145036		3.21105		7.60901		0.242196		0.194273		31.5472		40.4773
1.47711	1.49817	1.65152						0.00402413	0.0564849	0.00807895		15.8824		5.38547		0.211482		0.318618		29.4817		23.6212
1.55389	1.49692	1.83685						0.0133221	0.021593	0.00679016		11.0207		8.21835		0.283547		0.27397		60.2595		20.8331
1.60179	1.51085	1.47122						0.0285438	0.00566948	0.0119453		10.2267		8.5098		0.113975		0.177573		20.8839		25.5076
1.33044	1.65549	1.77594						0.0246446	0.0054595	0.0090792		3.12382		7.17469		0.281123		0.194939		32.703		24.2009
1.34476	1.66546	1.73373						0.0206705	0.00566948	0.00234674		14.0982		7.75001		0.242373		0.175396		25.2283		53.7148
1.33621	1.65606	1.88408						0.351149	0.0406313	0.00584762		11.7663		9.26158		0.170903		0.172353		53.4086		46.0814
1.38062	1.66397	1.65915						0.0109226	0.0140337	0.00417412		14.281		5.69941		0.395619		0.158076		30.1093		23.3417
1.58192	1.79026	1.73266						0.0113725	0.00794428	0.00234674		8.43944		4.08053		0.277663		0.143973		30.9258		33.6895
1.22782	1.8059	1.78197						0.0392165	0.0495905	0.00323158		11.9395		7.87192		0.186333		0.272591		35.4817		27.717
1.41001	1.92535	1.80001						0.0436905	0.0923916	0.0363553		14.5681		8.4036		0.336953		0.13628		20.1792		28.7437
1.56456	1.63342	1.69698						0.00362421	0.0150836	0.00334699		9.75067		7.48184		0.159356		0.0800796		22.2641		31.9571
1.33271	1.78899	1.73706						0.0284438	0.0812626	0.00323158		11.9904		8.72894		0.252572		0.165455		33.0562		34.6062
1.37782	1.31524	1.74758						0.0220952	0.0208581	0.00755958		6.50885		8.3401		0.186285		0.154975		20.4083		25.7194
1.5357	1.48644	1.78839						0.13967	0.0459858	0.0598611		14.8679		6.59654		0.302816		0.220669		42.1099		22.1311
1.17689	1.90836	1.64506						0.00892306	0.0478756	0.00269298		14.7814		6.58125		0.186395		0.142689		26.8966		37.2941
1.35077	1.75032	1.6974						0.0107227	0.0971512	0.0386251		11.8632		5.26899		0.141974		0.314603		44.1675		18.3313
1.23302	1.84595	1.64822						0.0236699	0.00447959	0.0186585		3.78713		4.05954		0.168996		0.16385		23.1967		29.6945
1.26254	1.78143	1.63323						0.156541	0.0574998	0.00261604		14.7461		5.9543		0.136577		0.144301		38.2908		42.1466
1.35619	1.84109	1.65108						0.0440904	0.0835024	0.00232751		14.4549		4.64793		0.293409		0.20637		57.6405		33.9026
1.45835	1.71564	1.63424						0.0394914	0.0182683	0.026699		12.4189		4.67677		0.211953		0.23472		42.2093		37.0388
1.2531	1.64048	1.70716						0.00362421	0.33135	0.0107719		5.35461		9.18983		0.142456		0.299081		53.9216		36.1365
1.42632	1.76951	1.68439						0.0376668	0.0340519	0.00336623		8.78486		3.83571		0.207298		0.198443		19.33		26.8285
1.3752	1.7409	1.71954						0.0639611	0.469097	0.00205821		15.6048		7.93307		0.150015		0.0927985		34.8542		29.6968
1.49514	1.71979	1.80239						0.0171213	0.00367467	0.0108489		14.7558		3.89004		0.214897		0.152414		33.4468		28.2182
1.27477	1.45904	1.6828						0.0670854	0.521453	0.00430877		9.59516		6.75412		0.155034		0.207329		28.6307		46.9886
1.37846	1.60886	1.76195						0.0474397	0.0971162	0.00440495		12.6933		8.32162		0.136219		0.155643		47.5724		71.8854
1.24011	1.6063	1.75037						0.0113225	0.0516203	0.0432801		11.9931		6.76681		0.382785		0.117479		30.8334		46.463
1.38678	1.43389	1.69488						0.209954	0.022083	0.0126762		4.9694		10.7359		0.151643		0.128675		49.5788		38.3085
1.44328	1.92696	1.65769						0.0557629	0.010989	0.0100987		8.65822		7.26079		0.303349		0.170847		56.7962		25.7617
1.21736	1.59885	1.75033						0.0254695	0.0925666	0.0270452		13.7764		10.2614		0.156829		0.0879246		19.4236		54.5041
1.42875	1.58523	1.85184						0.0547131	0.00489955	0.0190817		12.9998		5.1885		0.132671		0.305496		39.7003		22.8941
1.18312	1.64571	1.65762						0.131721	0.0617344	0.00719411		8.46847		8.10259		0.161352		0.164028		25.0093		40.1981
1.32639	1.58151	1.64811						0.0663606	0.341569	0.0261219		14.0448		5.55915		0.339216		0.282918		48.3027		36.2248
1.27226	1.68827	1.79291						0.0133971	0.0124239	0.0309693		6.71909		6.14445		0.124959		0.102018		51.5173		26.7796
1.38058	1.77432	1.6312						0.0200706	0.128543	0.00630927		12.8914		7.58539		0.156125		0.216241		34.0243		26.5348
1.39595	1.68084	1.63975						0.0377168	0.0163785	0.00230827		11.9088		8.10045		0.531729		0.120235		23.2384		23.8929
1.21058	1.92661	1.73846						0.0227201	0.116189	0.00919461		9.52098		6.03241		0.173064		0.140981		51.6459		30.0348
1.44026	1.70045	1.71636						0.0514888	0.0702386	0.00694405		16.3996		6.02014		0.237358		0.253869		47.8642		37.4859
1.21902	1.74663	1.67698						0.0125473	0.0209631	0.0285841		5.49709		5.32235		0.171935		0.290689		14.7664		32.9991
1.1972	1.75133	1.5974						0.00442404	0.00864421	0.0025968		11.3007		7.15093		0.20644		0.296271		44.5333		46.8716
1.33109	1.56353	1.83647						0.0270441	0.0446209	0.00527055		12.0163		5.67304		0.389423		0.321228		27.8296		44.8045
1.40343	1.67881	1.68969						0.0508889	0.0286274	0.0246985		11.0598		5.73123		0.309961		0.183806		41.1955		58.7665
1.24412	1.62627	1.66753						0.0436405	0.0238328	0.0120222		11.3055		8.5786		0.281824		0.223354		32.1309		39.7271
1.39564	1.58595	1.8509						0.0631613	0.113775	0.00742494		16.164		5.94573		0.0986732		0.278141		16.8016		58.2823
1.22682	1.54093	1.64545						0.0487644	0.16886	0.0168888		16.4989		8.52616		0.255669		0.162643		27.576		22.0898
1.31044	1.72408	1.63515						0.280039	0.0402463	0.0121569		4.52633		9.39825		0.385483		0.151421		19.836		45.2598
1.34906	1.62055	1.62592						0.0974038	0.0242178	0.0172543		15.9195		10.8665		0.167364		0.273959		67.4582		24.5429
1.33983	1.66865	1.75571						0.02297	0.139917	0.00217362		16.1372		6.30931		0.131528		0.221105		21.537		41.5539
1.19683	1.51988	1.6866						0.00969789	0.0432911	0.00692481		15.0278		9.65155		0.196909		0.216857		17.9718		27.6468
1.33658	1.67722	1.6558						0.0108976	0.011164	0.069729		14.4002		7.11676		0.225415		0.339329		43.3937		57.3022
1.29415	1.55389	1.78182						0.0798077	0.0366417	0.00692481		8.21341		10.881		0.209688		0.137754		52.9895		44.8149
1.27732	1.65949	1.66046						0.0542882	0.0151536	0.045723		10.7548		10.92		0.219417		0.146695		28.6436		27.9843
1.27152	1.66285	1.76593						0.0106477	0.010954	0.00855983		11.4332		11.1548		0.425181		0.099348		22.5122		20.7829
1.26777	1.55929	1.81244						0.0145718	0.0276475	0.00523208		10.1372		7.41303		0.0776085		0.188801		35.9349		26.1389
1.25611	1.61389	1.73789						0.0881558	0.0636592	0.0249678		13.7898		6.23291		0.149534		0.216873		25.7216		21.2277
1.2665	1.59801	1.75596						0.0285188	0.0671239	0.00353935		9.2702		7.1674		0.557823		0.244137		13.684		32.2361
1.4353	1.67903	1.70291						0.00837318	0.278995	0.00475119		6.05718		6.53362		0.177178		0.137138		48.3361		25.1748
1.29771	1.56694	1.59432						0.0929548	0.0244278	0.00700175		13.3427		7.00817		0.120359		0.149445		14.6365		21.1498
1.19588	1.63471	1.6627						0.0301185	0.0261076	0.0065401		13.0463		6.69232		0.119402		0.263859		44.2194		36.9654
1.20314	1.56711	1.75869						0.0234449	0.00857422	0.00511667		13.9305		10.9057		0.103166		0.216594		60.271		45.2983
1.41814	1.59489	1.67661						0.0178711	0.05491	0.00413565		13.4765		5.46789		0.327245		0.227812		55.3464		26.73
1.26006	1.5421	1.66963						0.0105477	0.0169035	0.0112336		13.8973		8.42249		0.404376		0.124126		52.6208		22.7391
1.31155	1.53037	1.79997						0.0350674	0.00867921	0.00900225		9.83905		9.96286		0.176697		0.229816		24.6783		30.1766
1.33101	1.82568	1.69324						0.0215703	0.210541	0.0132341		9.93061		8.1998		0.156805		0.250546		13.8995		22.4616
1.36634	1.93397	1.75596						0.0134721	0.290474	0.00919461		10.4942		9.21198		0.0861716		0.213789		47.2197		50.8841
1.286	1.59212	1.65792						0.101028	0.0594946	0.00503972		5.07783		7.44538		0.21796		0.300626		41.6762		50.1081
1.29199	1.58466	1.79852						0.0168213	0.11136	0.00859831		15.067		6.99842		0.235537		0.114353		59.9847		32.798
1.22858	1.58494	1.65545						0.0419659	0.0102541	0.00530902		15.1433		11.179		0.121831		0.240246		24.3176		24.1044
1.3913	1.54831	1.79854						0.0238698	0.288549	0.00328928		7.72455		10.5518		0.254082		0.239122		36.4819		27.2012
1.41972	1.63669	1.70739						0.0383667	0.16151	0.0333737		13.6345		10.5422		0.228742		0.209701		48.3146		51.6268
1.27637	1.56932	1.71329						0.0525636	0.010849	0.0126955		15.3622		11.6897		0.363741		0.144407		22.2278		45.239
1.41299	1.57632	1.75737						0.00977288	0.0147337	0.0269491		11.3684		9.33035		0.285374		0.25053		31.2312		23.9982
1.41144	1.5771	1.76235						0.0165214	0.0447259	0.00542443		12.8574		11.4268		0.151469		0.198373		14.929		32.0766
1.38096	1.70028	1.66382						0.00569876	0.205606	0.00240445		13.4547		6.97121		0.211365		0.121915		31.9848		27.0452
1.29811	1.65527	1.75816						0.0542882	0.282494	0.02139		9.56112		8.22255		0.159152		0.181958		39.9943		40.9131
1.25954	1.52107	1.67099						0.0295436	0.129558	0.00821359		16.2783		9.72203		0.38219		0.120394		28.7147		23.5791
1.32689	1.63255	1.65635						0.0683601	0.0403863	0.00530902		10.6019		7.85605		0.166123		0.16517		42.2388		27.7676
1.27005	1.59824	1.6864						0.0764834	0.0345769	0.00327005		14.2241		7.5131		0.0944792		0.206521		18.8496		37.3864
1.30437	1.64326	1.6317						0.134696	0.00727934	0.00632851		11.1698		6.62808		0.240576		0.201134		33.9829		21.0724
1.31736	1.71067	1.68791						0.0198207	0.0584797	0.026045		16.2744		8.45829		0.245475		0.152345		51.7988		56.2731
1.38362	1.57806	1.63082						0.00844816	0.0429411	0.024333		15.6053		6.67067		0.15405		0.413428		19.5321		25.7513
1.40964	1.71196	1.70086						0.0811324	0.0272975	0.00500125		7.33072		10.0782		0.25229		0.304078		25.0254		27.312
1.29756	1.57146	1.63961						0.00784829	0.044131	0.0177737		14.2243		12.6086		0.161235		0.176153		38.4208		35.9788
1.35911	1.58009	1.72013						0.0354173	0.0737733	0.0897148		10.9772		6.89016		0.107892		0.13015		30.2915		46.9292
1.26507	1.5384	1.6474						0.0481145	0.243648	0.00796353		11.4188		8.42987		0.192226		0.350626		46.1862		26.2553
1.21545	1.54574	1.61608						0.181236	0.135963	0.00346241		8.55666		12.016		0.110668		0.184004		64.6788		32.9165
1.18284	1.59515	1.68232						0.0297685	0.0346818	0.016004		13.117		6.97533		0.2122		0.135804		35.1029		31.9912
1.23596	1.63187	1.61963						0.00547381	0.0309022	0.011349		17.1527		7.59393		0.161606		0.222764		32.1387		38.8022
1.38417	1.51899	1.75202						0.00867312	0.0593546	0.00232751		10.7505		10.067		0.138342		0.0880151		36.627		58.7985
1.30682	1.54998	1.73364						0.0245447	0.0102541	0.0183123		13.9412		7.18478		0.215602		0.263853		41.687		37.0463
1.19904	1.53549	1.6676						0.00467398	0.0172534	0.0511859		15.4371		11.9864		0.103501		0.245053		52.1682		37.2519
1.32665	1.75901	1.67808						0.167939	0.0103591	0.0142343		14.7927		10.5313		0.2323		0.203659		33.3508		33.8125
1.24739	1.63084	1.69065						0.0174962	0.0457058	0.0158309		11.6513		6.70711		0.185106		0.206023		33.8055		51.5858
1.299	1.53956	1.81003						0.02317	0.065374	0.0752304		13.3754		10.1538		0.311901		0.154893		40.1914		18.0056
1.32669	1.59906	1.77157						0.0244697	0.0740883	0.0394137		10.2		6.37622		0.437985		0.103304		20.2426		24.0667
1.3619	1.64746	1.50689						0.0777331	0.160565	0.00440495		11.8461		5.53264		0.131232		0.292176		16.3569		38.0582
1.43334	1.59732	1.43038						0.0674853	0.0121089	0.0279493		11.5175		7.99832		0.144984		0.314264		55.715		48.7222
1.35658	1.69014	1.65633						0.0266692	0.0885419	0.00321234		11.2642		12.1817		0.349855		0.117256		53.8761		22.0092
1.40287	1.57556	1.66719						0.0102478	0.0719884	0.0111374		11.9537		10.127		0.173		0.348185		17.2233		32.375
1.38945	1.63748	1.87218						0.188759	0.0339819	0.00557832		9.84832		10.834		0.1949		0.130721		41.0671		48.3841
1.38092	1.57111	1.45716						0.064361	0.0146287	0.0135803		12.2799		8.44744		0.138547		0.0915263		39.2287		29.257
1.38471	1.61924	1.5622						0.00472397	0.0891719	0.029315		13.7907		9.91016		0.15444		0.168418		44.9564		60.4768
1.2875	1.65491	2.03815						0.0617866	0.263456	0.0175621		16.3867		9.92603		0.249862		0.236236		50.8501		30.705
1.36779	1.53241	1.52147						0.0227451	0.0669839	0.0243907		13.8223		7.58347		0.177031		0.185445		28.6511		34.448
1.35661	1.65485	1.57685						0.120299	0.0513053	0.00677093		15.8844		8.59096		0.21708		0.0959818		40.6779		30.2918
1.27908	1.63797	1.51768						0.0031993	0.0272625	0.0152923		15.8608		7.77171				0.12663		33.0329		31.5221
1.37947	1.71076	1.52802						0.0605368	0.00797927	0.00632851		15.8489		7.64927				0.219071				39.7638
1.33671	1.57924	1.91903						0.0153217	0.0527402	0.00380865		13.1932		11.1361				0.23401				59.75
1.33727	1.53161	1.58342						0.0383417	0.0288374	0.0125224		13.2966		8.2616				0.155327				23.305
1.27364	1.55685	1.56306						0.0481145	0.125534	0.0248524		13.3287		9.25156				0.196454				23.9601
1.36484	1.54608	1.51727						0.0304184	0.00783929	0.0253717		14.504		8.99328				0.165614				57.7018
1.3996	1.67878	1.52817						0.0389165	0.159445	0.0132726		12.4493		9.14589				0.102727				20.4125
1.26198	1.54321	1.67494						0.0327429	0.0471407	0.00869448		12.3743		9.01025				0.265981				47.3356
1.15148	1.5532	1.56796						0.0525136	0.0100791	0.0173313		12.2141		9.68257				0.146691				50.96
1.26624	1.61645	1.55913						0.0118724	0.0861622	0.0134264				10.761				0.168277				44.818
1.35464	1.65108	1.67659						0.0208955	0.0135438	0.0157347				10.6874				0.125933				26.5145
1.43629	1.55587	1.51288						0.168738	0.0202282	0.00517437				10.2829				0.190344				45.6114
1.28163	1.59627	1.58959						0.0404162	0.0143137	0.00786735				11.9232				0.117671				52.4794
1.43217	1.56151	1.67036						0.0428407	0.00608945	0.00288534				10.885				0.149373				51.2474
1.42553	1.54396	1.5245						0.00334927	0.0395814	0.00444342				10.8957				0.151458				25.8173
1.34379	1.58963	1.5234						0.0073734	0.00864421	0.00536673				8.54117				0.180964				33.3799
1.40015	1.60939	1.48615						0.0175212	0.120074	0.0287187				8.35961				0.10734				43.9614
1.40977	1.54996	1.5663						0.0392665	0.0194932	0.0060015				9.13868				0.213132				27.4581
1.27204	1.55496	1.41257						0.014022	0.0254427	0.00430877				6.36095				0.126036				46.0921
1.27108	1.65387	1.52234						0.041591	0.0524252	0.0265836				7.69992				0.382223				65.2382
1.3116	1.58476	1.66023						0.0301435	0.0625743	0.0137919				8.70174				0.207792				26.9123
1.32311	1.6116	1.46682						0.0470898	0.118499	0.0169273				11.7295				0.169055				49.7716
1.31929	1.59081	1.63527						0.0488644	0.147897	0.00702099				12.3906				0.272204				46.3512
1.30694	1.51641	1.3803						0.0189459	0.157451	0.0218324				9.33328				0.143637				42.2601
1.50493	1.50576	1.54537						0.0525136	0.0198432	0.00396253				9.29837				0.184856				28.1018
1.33422	1.58972	1.67532						0.00592371	0.180339	0.00384712				11.1213				0.190183				57.7695
1.37749	1.62922	1.49631						0.0497642	0.0693287	0.0649201				9.68665				0.278179				39.3226
1.37868	1.56637	1.52171						0.0651858	0.0153636	0.0438764				12.7747				0.129928				49.6383
1.36381	1.57211	1.49592						0.0578124	0.0127388	0.00430877				12.258				0.127847				25.2761
1.28473	1.53055	1.44884						0.0280689	0.0380415	0.0834824				9.52027				0.174921				56.773
1.43092	1.63749	1.41442						0.0795077	0.010709	0.0292958				10.5064				0.205827				25.2592
1.38279	1.51239	1.37224						0.0324679	0.0536851	0.0177737				8.71471				0.246933				50.1849
1.32023	1.59237	1.52699						0.00512389	0.0160635	0.0131187				6.78563				0.220573				17.373
1.41976	1.55102	1.55657						0.00944795	0.0117939	0.0125224				9.43657				0.264392				35.7304
1.36631	1.63931	1.74376						0.0328179	0.0127388	0.0185623				13.3974				0.211116				39.9441
1.44454	1.55216	1.38665						0.0225201	0.0184433	0.0143882				9.23115				0.124893				20.414
1.30029	1.49792	1.47655						0.0727342	0.0241478	0.00482813				10.9569				0.295742				47.0791
1.37194	1.67666	1.47373						0.00694849	0.0265976	0.00380865				10.0976				0.302521				40.5071
1.38508	1.53972	1.44142						0.0926799	0.0133688	0.0119838				7.00185				0.182952				39.4717
1.36248	1.51779	1.44394						0.0656857	0.0157136	0.00371247				9.18337				0.18105				24.6591
1.38272	1.76554	1.4433						0.0101728	0.10919	0.00744417				9.13421				0.110887				50.2591
1.37497	1.53796	1.39815						0.0255195	0.1101	0.0307769				10.7394				0.109111				50.9585
1.37243	1.49608	1.47593						0.0262193	0.00458458	0.0135611				8.7504				0.139401				34.094
1.35242	1.39903	1.47532						0.0400913	0.0188633	0.00636698				9.85947				0.219842				29.0539
1.32353	1.46429	1.57455						0.0039672	0.0154336	0.0655164				8.66804				0.242842				23.5346
1.3974	1.48665	1.62349						0.016438	0.00580947	0.00515514				8.87691				0.134222				29.1501
1.39439	1.51267	1.44897						0.00247741	0.043536	0.0124262				10.9561				0.162979				25.1664
1.4077	1.50539	1.48277						0.0180282	0.0393714	0.0205051				10.1384				0.135679				35.6767
1.25648	1.50108	1.51114						0.0309676	0.112515	0.00629004				9.2491				0.0917859				57.4819
1.26652	1.59757	1.34147						0.00411786	0.0369916	0.00630927				7.5883				0.277626				25.6008
1.26249	1.57782	1.46918						0.0154838	0.00678938	0.0162733				11.7914				0.244901				18.5701
1.35678	1.47894	1.5217						0.00862072	0.0385315	0.00490507				8.32498				0.135226				39.2838
1.25396	1.52617	1.58246						0.00435221	0.021698	0.0162348				12.4091				0.196581				38.7915
1.32371	1.54642	1.35011						0.311216	0.0447609	0.0110028				10.573				0.226228				49.2612
1.09332	1.57007	1.33189						0.0786913	0.0417162	0.00434724				11.5111				0.161146				56.807
1.20373	1.49041	1.24367						0.00453634	0.00496955	0.00282763				11.0665				0.13399				53.2349
1.29981	1.54303	1.31754						0.00296285	0.413662	0.0150999				12.3195				0.130585				30.5196
1.37919	1.69205	1.4572						0.00323068	0.117484	0.00384712				11.1527				0.195344				25.3417
1.3076	1.70136	1.55585						0.00927355	0.00944914	0.00309693				9.97131				0.159668				35.4465
1.30327	1.62397	1.55227						0.0165886	0.00685938	0.0286033				8.74591				0.166874				48.5069
1.13807	1.65544	1.3277						0.0251926	0.021838	0.0239483				12.6782				0.240847				51.7293
1.29972	1.95807	1.47727						0.00436895	0.0966962	0.00217362				5.75316				0.121395				25.9964
1.38205	1.50851	1.68789						0.00341481	0.077133	0.00432801				9.89028				0.20403				16.829
1.27157	1.50581	1.65025						0.0392033	0.0101841	0.00263527				10.7065								48.5567
1.30835	1.48371	1.33047						0.0255274	0.0416112	0.0182353				11.2692								37.8617
1.23883	1.57877	1.54207						0.0156177	0.0150136	0.0094062				7.25966								35.8964
1.41706	1.61949	1.63802						0.00232676	0.0314271	0.0562256				11.3898								42.9781
1.29884	1.49049	1.47673						0.0303985	0.00573948	0.0054052				10.8608								52.6596
1.32139	1.58704	1.27691						0.0133914	0.0264576	0.00821359				6.77905								59.8263
1.43845	1.55489	1.35026						0.00533982	0.00482956	0.00754035				6.36209								37.3119
1.34796	1.53536	1.30792						0.00523939	0.0801077	0.0191779				7.07884								42.8765
1.12679	1.82088	1.40395						0.00567461	0.00727934	0.00871372				11.5253								48.2887
1.38038	1.64097	1.61471						0.00212589	0.0118639	0.00571297				11.6818								27.3746
1.22237	1.50041	1.27002						0.207399	0.0130888	0.0196588				6.95122								56.7276
1.27039	1.54062	1.65976						0.00189154	0.0193882	0.00242368				12.3255								33.1314
1.22881	1.5016	1.63579						0.164028	0.011339	0.0323543				11.3542
1.30324	1.60867	1.6459						0.0256278	0.0158186	0.00963703				10.3731
1.33559	1.51719	1.5956						0.00336459	0.0117589	0.00744417				11.9125
1.4211	1.57347	1.36604						0.00544026	0.0317071	0.026622				8.52636
1.30733	1.54811	1.2887						0.00231002	0.00426961	0.0362783				5.7131
1.18426	1.49682	1.65626						0.0113157	0.00591446	0.0100987				10.1203
1.26532	1.44038	1.66551						0.0317544	0.00825925	0.00734799				12.0107
1.29941	1.70432	1.5699						0.0605794	0.00664939	0.003674				6.28816
1.27325	1.50931	1.62841						0.00868768	0.00468957	0.0274299				9.9923
1.2655	1.52404	1.41335						0.0021761	0.021558	0.0133495				7.18097
1.40597	1.69175	1.74592						0.0107633	0.0098691	0.008002
1.3049	1.53399	1.46765						0.00269502	0.0207881	0.0406448
1.46038	1.69305	1.60801						0.00256111	0.0225379	0.00921384
1.35067	1.56609	1.65617						0.00246067	0.0323371	0.0256218
1.32199	1.54876	1.92212						0.00371612	0.021768	0.00507819
1.29442	1.53041	1.63825						0.0187312	0.0368516	0.00550138
1.2626	1.525	1.57474						0.0027285	0.202072	0.010695
1.14394	1.64762	1.45109						0.00244393	0.0274025	0.0448189
1.26666	1.56704	1.78099						0.00878811	0.0970812	0.00698252
1.29125	1.46914	1.62455						0.00659527	0.0188283	0.0105796
1.50946	1.53048	1.63507						0.00597592	0.0922516	0.048339
1.33121	1.59308	1.73275						0.0312689	0.0969762	0.00255833
1.36887	1.52656	1.66628						0.0124875	0.0315321	0.00677093
1.41463	1.67539	1.70072						0.0258789	0.0273325	0.00752111
1.34683	1.49707	1.63759						0.00276198	0.00699936	0.159305
1.39601	1.62555	1.57734						0.00505526	0.0291173	0.0382165
1.37462	1.78385	1.65542						0.00304655	0.0126338	0.0135088
1.26444	1.61113	1.67557						0.00550722	0.00899418	0.00790928
1.40828	1.68625	1.72343						0.00302981	0.0491005	0.0490305
1.27112	1.58443	1.73017						0.00597592	0.0342969	0.22139
1.27967	1.95047	1.89362						0.0232508	0.00717435	0.317141
1.33455	1.52196	1.71206						0.00197523	0.0581997	0.0341569
1.34013	1.54871	1.7961						0.00587548	0.0502554	0.0491705
1.41091	1.6579	1.65659						0.00246067	0.0116889	0.0671239
1.39542	1.55954	1.83391						0.00391699	0.0274375	0.0157486
1.46305	1.68547	1.75576						0.0294778	0.0472457	0.0640442
1.38072	1.71455	1.83057						0.00734854	0.0151886	0.00955413
1.43017	1.63074	1.73681						0.0102779	0.0848323	0.0857422
1.32149	1.61377	1.94209						0.0142284	0.314866	0.0198782
1.23036	1.78709	1.90894						0.00172414	0.0209631	0.0755581
1.44027	1.72182	1.85632						0.0467695	0.00720934	0.0681738
1.18091	1.52626	1.65937						0.00456982	0.0138237	0.101736
1.24792	1.63429	1.85392						0.00987616	0.0185833	0.0566598
1.24496	1.77349	1.79238						0.0174256	0.076818	0.0396514
1.32046	1.57014	1.86747						0.00200871	0.0591096	0.0192132
1.47486	1.6034	1.74387						0.0105625	0.105445	0.05449
1.33568	1.76924	1.70971						0.132424	0.0701336	0.0300623
1.30335	1.64787	1.75408						0.0223134	0.0959263	0.0955063
1.37393	1.7191	1.71609						0.00562439	0.0818925	0.0373766
1.39065	1.72876	1.87228						0.0452462	0.00353468	0.0920416
1.42849	1.56774	1.878						0.045129	0.0190033	0.0396514
1.39979	1.78432	1.79978						0.0255776	0.00468957	0.0246028
1.18031	1.78285	1.85165						0.0108303	0.0183733	0.0372716
1.28755	1.57713	1.81573						0.0194008	0.108805	0.10772
1.29794	1.6357	1.65918						0.00972551	0.033177	0.0517253
1.44059	1.59712	1.86317						0.00386677	0.0405963	0.0352068
1.43419	1.79859	1.87359						0.0107968	0.0649541	0.0156436
1.39461	1.6004	1.69201						0.101055	0.011374	0.0234829
1.36029	1.75768	1.87939						0.00400068	0.0043396	0.473822
1.23885	1.83382	1.83207						0.0145297	0.0163793	0.032967
1.30275	1.74391	1.87864						0.0196854	0.0142865	0.0519003
1.37728	1.93759	1.96655						0.337848	0.00854681	0.043921
1.31117	1.70684	1.94102						0.0123201	0.0179959	0.211731
1.35743	1.69235	1.9711						0.0063944	0.0149632	0.0528802
1.39038	1.73037	1.95455						0.00605961	0.0024312	0.115384
1.23958	1.85273	1.7925						0.0333948	0.00582737	0.0895918
1.49929	1.92465	1.84483						0.00605961	0.00550154	0.0623293
1.28823	2.03377	1.7127						0.0239706	0.0143241	0.0257577
1.24124	1.79117	1.7396						0.00644462	0.00531356	0.198467
1.42149	1.8389	1.80246						0.0434551	0.00284476	0.0622243
1.25395	1.58741	1.80838						0.00190828	0.0179834	0.207041
1.22638	1.5453	1.64626						0.00935725	0.0171438	0.156331
1.22477	1.51952	1.73875						0.0045196	0.0232594	0.107195
1.41395	1.81681	1.72178						0.0224808	0.00798287	0.100371
1.38807	1.61959	1.87858						0.0182625	0.00299514	0.0196682
1.2402	1.47234	1.83512						0.0036659	0.0015289	0.0706586
1.27407	1.69642	1.7591						0.0182291	0.00442379	0.0733533
1.21039	1.50817	1.7329						0.00304655	0.0281719	0.158641
1.56531	1.55717	1.81078						0.00431873	0.00839643	0.0386715
1.40769	1.50275	1.80211						0.00204219	0.00293248	0.332085
1.38436	1.64304	1.70397						0.00661201	0.00852175	0.0369916
1.39398	1.49833	1.77039						0.00251089	0.00904809	0.0135088
1.38895	1.66411	1.93387						0.00175762	0.00298261	0.00888919
1.41587	1.61175	1.65321						0.00249415	0.0181212	0.0761531
1.39617	1.58383	1.7392						0.0055407	0.00406036	0.0145937
1.21004	1.49944	1.69984						0.182977	0.0110031	0.166655
1.4842	1.45039	1.7576						0.00813528	0.00471203	0.032617
1.21964	1.59536	1.72776						0.00800137	0.00216803	0.171624
1.22332	1.59731	1.66348						0.0185471	0.00611561	0.584377
1.3887	1.53517	1.66257						0.0186308	0.0104517	0.0387765
1.30971	1.5682	1.51521						0.0481421	0.0209159	0.173724
1.21625	1.51903	1.89003						0.0027285	0.334416	0.4369
1.22736	1.51457	1.74428						0.00590896	0.00190486	0.0919716
1.43268	1.46417	1.68708						0.0548043	0.0174195	0.0869671
1.39659	1.53609	1.7575						0.0130231	0.0030578	0.0401413
1.24504	1.51369	1.76349						0.017526	0.0058399	0.0312872
1.48652	1.51004	1.87619						0.0809343	0.00614067	0.361972
1.21403	1.55804	1.8151						0.0864415	0.00235601	0.102786
1.32717	1.4371	1.78134						0.0127553	0.00424834	0.0358017
1.30795	1.44859	1.78154						0.0036659	0.0117926	0.140582
1.272	1.51974	1.7351						0.0114162	0.00446139	0.134108
1.5872	1.51453	1.74878						0.00455308	0.0061532	0.0145237
1.44753	1.53301	1.80179						0.0105625	0.00379719	0.909532
1.29673	1.45931	1.54018						0.00841985	0.0742896	0.0718485
1.32287	1.53225	1.80218						0.0436727	0.011542	0.520368
1.32193	1.49606	1.72694						0.00296285	0.00617827	0.364002
1.32997	1.6517	1.79091						0.00555743	0.00140358	0.0156436
1.31481	1.54967	1.88116						0.00167393	0.00563939	0.0195282
1.33103	1.46933	1.70661						0.00803484	0.00206778	0.108455
1.2007	1.62966	1.74464						0.00418481	0.00135345	0.121719
1.37147	1.51339	1.6385						0.144376	0.0207404	0.0890669
1.30235	1.47273	1.63075						0.0031972	0.0134218	0.021698
1.32356	1.43881	1.76957						0.0178608	0.0245877	0.0611394
1.33771	1.47441	1.82048						0.00167393	0.00408543	0.0152586
1.36403	1.52312	1.70062						0.00207567	0.00689259	0.147582
1.35777	1.50824	1.73552						0.00830267	0.0480351	0.177959
1.21944	1.50279	1.65109						0.00200871	0.0174821	0.0808426
1.37873	1.48295	2.04411						0.0022598	0.00300768	0.099286
1.3493	1.78526	1.8273						0.00420155	0.00342123	0.0569398
1.29311	1.43946	1.89787						0.00177436	0.00508798	0.0521453
1.26911	1.49111	1.78528						0.00741549	0.00790768	0.0758031
1.34749	1.58002	1.69744						0.0129562	0.0145622	0.0280324
1.26016	1.67491	1.77024						0.0149482	0.0067798	0.0574298
1.22603	1.63487	1.73902						0.0155173	0.00938645	0.222335
1.24145	1.46615	1.83882						0.00595918	0.00200512	0.183733
1.32763	1.5516	1.79519						0.00172414	0.0086596	0.0737383
1.33287	1.52479	1.76818						0.00691331	0.0476341	0.00790928
1.33164	1.47921	1.74207						0.00348177	0.00725602	0.011059
1.35203	1.49659	1.74229						0.00338133	0.00378466	0.10828
1.18123	1.51801	1.70568						0.02613	0.0100131	0.0884369
1.26467	1.55435	1.68824						0.00768332	0.00261918	0.0420662
1.27634	1.55983	1.73528						0.0150988	0.311996	0.0451109
1.41527	1.56368	1.80865						0.0130231	0.0427967	0.0589346
1.28496	1.51224	1.73737						0.0067794	0.0144118	0.021523
1.32042	1.50005	1.75543						0.00883833	0.0225826	0.0930915
1.31703	1.46909	1.64026						0.045196	0.00567699	0.022433
1.40122	1.48395	1.70751						0.0187814	0.00669208	0.0206831
1.46083	1.50356	1.61729						0.00900572	0.0049752	0.0144887
1.38057	1.5266	1.67605						0.00594244	0.00827111	0.0318121
1.27852	1.58556	1.73487						0.0208236	0.0410422	0.076888
1.34546	1.47324	1.77408						0.00416808	0.0129706	0.0124939
1.29176	1.4968	1.94092						0.0203047	0.0077197	0.0488905
1.37803	1.47889	1.70446						0.00323068	0.00421075	0.0373416
1.30622	1.57661	1.72689						0.0816876	0.00763198	0.0267376
1.34021	1.3678	1.63192						0.255558	0.00239361	0.0269825
1.3567	1.45657	1.8109						0.0076331	0.00810819	0.0304122
1.34612	1.50285	1.83166						0.0818717	0.0052133	0.265066
1.36439	1.48991	1.83412						0.00475395	0.0347888	0.761916
1.39574	1.55728	1.65895						0.010144	0.0021179	0.253587
1.36355	1.62363	1.80361						0.00929029	0.00526343	0.180444
1.38172	1.50856	1.72254						0.0127553	0.00344629	0.0192482
1.40842	1.48835	1.76339						0.0127721	0.0160033	0.148491
1.3757	1.40311	1.61289						0.00180784	0.00741893	0.0274375
1.46345	1.46704	1.87897						0.00970877	0.0125445	0.00944914
1.38323	1.4609	1.54035						0.0464682	0.00723095	0.811856
1.42501	1.49271	1.66483						0.0548378	0.00298261	0.361867
1.48543	1.51019	1.80661						0.0147975	0.00582737	0.0923566
1.35822	1.44736	1.69974						0.0228826	0.0015289	0.179989
1.35749	1.4257	1.84688						0.0179947	0.00518824	0.0468957
1.4714	1.51122	1.85188						0.111065	0.0190235	0.21887
1.34315	1.80046	1.71692						0.00805158	0.00139105	0.0100091
1.35125	1.49401	1.74156						0.0212086	0.18204	0.0228179
1.37007	1.56426	1.76441						0.00786745	0.00130333	0.0579547
1.3526	1.5532	1.72567						0.00786745	0.00392251	0.0757331
1.53738	1.49725	1.66226						0.00351524	0.0603039	0.0408063
1.54681	1.48847	1.78614						0.00440243	0.00200512	0.0225379
1.31008	1.47819	1.82254						0.00215936	0.00919847	0.230314
1.41612	1.50608	1.73838						0.00346503	0.00155397	0.199132
1.36384	1.55286	1.84544						0.033445	0.00889771	0.140022
1.43375	1.47586	1.82635						0.0167225	0.0381975	0.958738
1.33158	1.49709	1.81292						0.00403416	0.00169182	0.0628893
1.34062	1.44107	1.7303						0.0460832	0.00284476	0.0499405
1.33075	1.43556	1.89976						0.0386844	0.0278837	0.0169735
1.47745	1.4379	1.73047						0.0113492	0.0117675	0.0895218
1.35628	1.56557	1.88169						0.061249	0.0043486	0.0269125
1.38947	1.44064	1.73684						0.00458656	0.0200261	0.0466508
1.45379	1.46829	1.82654						0.00249415	0.319064	0.0388815
1.40178	1.47935	1.65054						0.0278039	0.00208031	0.0102891
1.45098	1.45474	1.77399						0.0136425	0.00209284	0.0174634
1.38113	1.56886	1.66276							0.0195248	0.0476307
1.44751	1.53321	1.82022							0.211991	0.102751
1.4069	1.47718	1.89106							0.0027445	0.054525
1.57782	1.4854	1.60056							0.0173192	0.0403163
1.47748	1.61627	1.88533							0.00171688	0.198222
	1.55064	1.87191							0.00263172	0.0424861
	1.48744	1.78999							0.0508047	0.0430811
	1.51333	1.72324							0.0030954	0.0389165
	1.47318	1.67526							0.0126197	0.122314
	1.45801	1.7153							0.00543888	0.0542801
	1.50061	1.71396							0.0247883	0.0368516
	1.49218	1.84038							0.0130834	0.032547
	1.34971	1.77936							0.00373453	0.087772
	1.47741	1.58346							0.00974988	0.076923
	1.55264	1.6591							0.014675	0.0520053
	1.4752	1.59748							0.0261668	0.0043396
	1.37572	1.79877							0.0147752	0.0194232
	1.42385	1.97916							0.3623	0.0276825
	1.52302	1.8019							0.00221816	0.00636942
	1.54698	1.81415							0.00334604	0.3282
	1.40933	1.67626							0.00402277	0.0630293
	1.53351	1.5923							0.0138353	0.112585
	1.57267	1.79298							0.00693019	0.150206
	1.41037	1.74668							0.0261918	0.0386715
	1.51363	1.75774							0.014512	0.0602295
	1.44358	1.60888							0.00911075	0.0389864
	1.42705	1.6943							0.00259412	0.0195982
	1.49309	1.78756							0.054063	0.00349968
	1.36998	1.60234							0.00501279	0.0942464
	1.38705	1.8061							0.0468195	0.184783
	1.47016	1.71124							0.00365934	0.0284174
	1.49998	1.98923							0.003722	0.00381465
	1.4097	1.86721							0.0635622	0.0925666
	1.46793	1.83289							0.0258159	0.0098691
	1.73367	1.94855							0.0158154	0.103311
	1.31777	1.85144							0.00201765	0.154441
	1.63284	1.90781							0.00561433	0.0787778
	1.4852	1.70611							0.0145622	0.132183
	1.41452	1.77639							0.0175197	0.0566598
	1.58334	1.7116							0.00421075	0.0122839
	1.53797	1.49753							0.00685499	0.0380415
	1.32435	1.79139							0.00857188	0.010744
	1.68439	2.00857							0.00268184	0.0410863
	1.50948	1.72884							0.00413555	0.0132988
	1.45143	1.81979							0.00812072	0.134143
	1.50839	1.9007							0.0015289	0.076818
	1.43005	1.92297							0.00576471	0.00398964
	1.38068	1.9463							0.00798287	0.101771
	1.40568	1.74864							0.0963459	0.0484356
	1.35589	1.90075							0.0185599	0.0362567
	1.4418	1.71809							0.00239361	0.00398964
	1.55396	1.87111							0.00810819	0.649751
	1.57351	1.8856							0.00191739	0.336669
	1.46177	1.99599							0.00436113	0.0602645
	1.5608	1.84982							0.0185975	0.0232729
	1.39343	1.74359							0.00229335	0.0491705
	1.43459	1.53297							0.158279	0.227689
	1.30978	1.9166							0.00745653	0.100581
	1.54274	1.87884							0.0113164	0.115349
	1.45772	1.84635							0.00632865	0.0255477
	1.43516	1.6559							0.0216427	0.0318471
	1.4926	1.75037							0.00387238	0.0375166
	1.38821	1.67038							0.00286982	0.0505004
	1.42934	1.91677							0.00258159	0.196857
	1.33879	1.80324							0.0102512	0.16501
	1.4702	1.7721							0.00538875	0.144222
	1.48985	1.87587							0.0272571	0.0831874
	1.61406	2.01053							0.00951177	0.0361517
	1.44163	1.92107							0.00432353	0.0563799
	1.47214	1.95406							0.00150384	0.0703086
	1.49837	1.72158							0.184734	0.0514453
	1.43435	1.56916							0.0157402	0.183313
	1.35583	1.87286							0.00363427	0.0375516
	1.3793	1.84366							0.0704047	0.0953663
	1.39942	1.82842							0.00617827	0.0260026
	1.40618	1.79863							0.0125696	0.044446
	1.36645	1.86035							0.0083839	0.0392664
	1.62793	1.79031							0.00364681	0.0300973
	1.44963	1.79828							0.00927367	0.032687
	1.60037	1.7137							0.00402277	0.0594946
	1.50163	1.7925							0.00558926	0.0248827
	1.46267	1.97922							0.0021555	0.0360467
	1.5287	1.77101							0.0223696	0.0503954
	1.52241	1.81447							0.0210412	0.166935
	1.52999	1.84458							0.00957443	0.0199132
	1.2283	2.04807							0.00889771	0.180619
	1.47215	1.6203							0.00129079	0.0352418
	1.57205	1.58735							0.161901	0.0127038
	1.48358	1.62069							0.0776106	0.0756281
	1.38497	1.71587							0.0507169	0.222125
	1.43906	1.96839							0.00565192	0.0870021
	1.42692	1.90251							0.0412803	0.0173234
	1.32524	1.93625							0.00345883	0.00374466
	1.47173	1.79888							0.00194246	0.0387415
	1.59599	1.88865							0.0657177	0.065794
	1.51554	1.7892							0.00586497	0.198327
	1.51199	1.71885							0.018823	0.124134
	1.61342	1.84874							0.00216803	0.142892
	1.36835	1.69555							0.00820845	0.0530552
	1.36821	1.81192							0.00962456	0.0489255
	1.37551	1.852							0.00388491	0.00962412
	1.43737	1.87689							0.00196752	0.147512
	1.61894	1.79982							0.00764451	0.145167
	1.37916	1.89725							0.0292246	0.0924616
	1.55195	1.83115							0.00333351	0.153496
	1.44993	1.92642							0.00300768	0.0319871
	1.53118	1.67419							0.00370947	0.033072
	1.32529	1.97672							0.00345883	0.00699936
	1.54227	1.58399							0.00135345	0.10898
	1.43533	1.58805							0.00359668	0.0173584
	1.56681	1.78356							0.00151637	0.0480856
	1.62733	1.70524							0.0179458	0.32631
	1.49954	1.59216							0.0018798	0.0256938
	1.43521	2.02702							0.182491	0.729674
	1.54724	1.75967							0.00842149	0.069218
	1.46803	1.7796							0.00360921	0.00726238
	1.46338	1.77677							0.0594267	0.0477314
	1.46793	1.49169							0.00239361	0.0080938
	1.39523	1.49309							0.0138228	0.0606133
	1.38874	1.44596							0.0324829	0.0459383
	1.40647	1.65036							0.0025064	0.0182611
	1.48815	1.90144							0.0121435	0.101934
	1.44384	1.77436							0.0259161	0.00738258
	1.51169	1.5164							0.0134092	0.0233198
	1.46672	1.43241							0.0407791	0.00556949
	1.49358	1.50139							0.027633	0.00607035
	1.4233	1.48934							0.00270691	0.0352301
	1.41192	1.49179							0.00166675	0.00391668
	1.33555	1.53109							0.00421075	0.0109386
	1.45557	1.51375							0.00982507	0.0097366
	1.36752	1.65749							0.0211164	0.00195333
	1.40657	1.586							0.00396011	0.0027547
	1.44958	1.72776							0.0142865	0.018762
	1.40612	1.55754							0.00181714	0.0128419
	1.37974	1.45945							0.00495013	0.00496847
	1.55477	1.63127							0.00194246	0.00552943
	1.61905	1.71028							0.00562686	0.00818395
	1.45626	1.49357							0.00626599	0.00262447
	1.52781	1.61926							0.030177	0.00653113
	1.39891	1.49147							0.00140358	0.0320647
	1.46934	1.56146							0.0113414	0.00272464
	1.39713	1.57577							0.00590256	0.0163278
	1.34586	1.55176							0.00472456	0.00907547
	1.37849	1.47609							0.0124693	0.00215367
	1.37449	1.49262							0.0131836	0.0285987
	1.57913	1.48374							0.00582737	0.00109186
	1.60117	1.41247							0.00283223	0.0045177
	1.44726	1.51923							0.00567699	0.00313534
	1.52848	1.47699							0.00550154	0.00135231
	1.39154	1.53273							0.0046619	0.00388663
	1.39153	1.58378							0.0204898	0.0396576
	1.5429	1.54207							0.00144118	0.00120205
	1.36917	1.57058							0.00439873	0.00496847
	1.45821	1.56341							0.00140358	0.00238406
	1.48152	1.48829							0.00676727	0.00837427
	1.36253	1.49574							0.00535116	0.00960637
	1.25307	1.48684							0.0463307	0.0111791
	1.46218	1.53758							0.00175448	0.00177302
	1.39195	1.58369							0.00484988	0.0037564
	1.48689	1.51582							0.00396011	0.00542925
	1.45459	1.54781							0.00206778	0.00570973
	1.45185	1.38056							0.00408543	0.0140339
	1.62912	1.48114							0.00746906	0.0107383
	1.40921	1.46252							0.00986267	0.00268458
	1.54548	1.51263							0.0299765	0.00432738
	1.32654	1.53243							0.00190486	0.0130022
	1.55941	1.52646							0.00686753	0.00609038
	1.46967	1.4872							0.00581484	0.00626067
	1.39805	1.48553							0.0122312	0.00384656
	1.26067	1.56083							0.00957443	0.00340581
	1.27522	1.46389							0.00141611	0.00629072
	1.40011	1.55201							0.00169182	0.00386659
	1.415	1.48514							0.00575218	0.00570973
	1.62525	1.62046							0.00461177	0.0198538
	1.47643	1.3964							0.00576471	0.00983677
	1.38507	1.59755							0.0135471	0.00589004
	1.4461	1.51317							0.00812072	0.00775322
	1.53035	1.52198							0.00849668	0.00491838
	1.52344	1.27714							0.00319566	0.00805373
	1.50577	1.52066							0.00220563	0.00278475
	1.43468	1.52509							0.00541382	0.00826409
	1.31295	1.53619							0.0297885	0.0357109
	1.46417	1.60961							0.00249386	0.00270461
	1.38324	1.338							0.00364681	0.0118101
	1.38572	1.64881							0.00421075	0.0039868
	1.43968	1.53918							0.0100632	0.00157268
	1.20087	1.34938							0.00169182	0.00173295
	1.59047	1.56833							0.0177954	0.00379647
	1.50107	1.57376							0.0226578	0.62208
	1.49553	1.49712							0.0024688	0.0114896
	1.4391	1.48156							0.0021179	0.02349
	1.40328	1.58302							0.00318312	0.0189623
	1.21942	1.59305							0.0018422	0.0111991
	1.53197	1.4652							0.0135095	0.00272464
	1.51715	1.65903							0.00264425	0.00255435
	1.35462	1.50058							0.0095995	0.0229191
	1.40573	1.59012							0.00144118	0.0052189
	1.46109	1.55777							0.0070931	0.00300512
	1.34171	1.6306							0.0598653	0.00122208
	1.49454	1.57341							0.00231842	0.00353603
	1.35758	1.51563							0.00258159	0.021717
	1.38442	1.51848							0.00607801	0.00861468
	1.23201	1.61986							0.0119054	0.00579989
	1.44365	1.72585							0.0144619	0.00420717
	1.38251	1.60637							0.0083839	0.42239
	1.41885	1.53417							0.00581484	0.0025243
	1.42532	1.40649							0.00204271	0.00379647
	1.43878	1.42074							0.00170435	0.00233398
	1.48091	1.39398							0.00137852	0.00262447
	1.42466	1.43947							0.00136599	0.00295504
	1.4326	1.21503							0.00142865	0.00107183
	1.68081	1.40273							0.00689259	0.0035761
	1.55763	1.4407							0.00411049	0.0106482
	1.46675	1.59351							0.0056018	0.0127818
	1.43629	1.42659							0.00369693	0.00691178
	1.59473	1.37281							0.0142113	0.00100171
	1.38825	1.40685							0.00298261	0.00277473
	1.47509	1.43675							0.00185473	0.00354604
	1.40801	1.41746							0.00682993	0.00881503
	1.59007	1.46844							0.00576471	0.0197336
	1.45675	1.57669							0.00190486	0.0289293
	1.51419	1.19412							0.00266931	0.0149855
	1.57028	1.62405							0.00413555	0.0102475
	1.47789	1.60004							0.0645021	0.00736255
	1.50581	1.42112							0.00413555	0.00443756
	1.44533	1.45464							0.0149005	0.044606
	1.46817	1.54279							0.0204522	0.0179205
	1.42208	1.53258							0.00699285	0.0196635
	1.45586	1.42772							0.00414809	0.0555447
	1.56754	1.57273							0.0242619	0.00766306
	1.52253	1.6498							0.0179207	0.014655
	1.42409	1.49639							0.00213044	0.0015827
	1.48628	1.65178							0.012131	0.00408697
	1.46338	1.49918							0.0841021	0.0143545
	1.53294	1.49213							0.00773223	0.039908
	1.45967	1.48708							0.00204271	0.00225384
	1.42373	1.55745							0.00275704	0.00209357
	1.42824	1.52777							0.0189609	0.00271463
	1.45907	1.46449							0.00213044	0.00754286
	1.73354	1.50491							0.0109905	0.00223381
	1.51967	1.63587							0.00295755	0.00454775
	1.47785	1.45229							0.265164	0.0253933
	1.48847	1.62413							0.0121811	0.0137635
	1.47426	1.62157							0.0095995	0.0113493
	1.4309	1.5559							0.112938	0.00377644
	1.41286	1.58487							0.00409796	0.00295504
	1.47437	1.67569							0.00260665	0.00337575
	1.44639	1.60785							0.0303525	0.00423722
	1.41589	1.48921							0.00303274	0.00297507
	1.42427	1.48139							0.00449898	0.0190324
	1.60296	1.5989							0.00457417	0.0139037
	1.5549	1.63241							0.00200512	0.00133227
	1.50447	1.59404							0.0304903	0.0361216
	1.42086	1.62338							0.130145	0.00454775
	1.49389	1.74669							0.00419821	0.00292499
	1.69974	1.61081							0.00533862	0.00297507
	1.47786	1.65048							0.448244	0.0021136
	1.51472	1.4853							0.003133	0.0952624
	1.49943	1.60891							0.00701791	0.00997701
	1.40058	1.49696							0.00139105	0.0125414
	1.71283	1.50795							0.00186727	0.00721229
	1.48193	1.57884							0.00847162	0.0176301
	1.45569	1.52931							0.00323325	0.0162277
	1.48647	1.62878							0.00484988	0.0106882
	1.47	1.49312							0.0253522	0.00884508
	1.42272	1.52758							0.0036844	0.00280478
	1.45201	1.68698							0.00226829	0.0188321
	1.63549	1.47665							0.0120934	0.0179606
	1.52735	1.61993							0.00157903	0.0538418
	1.52863	1.60903							0.00597776	0.00116198
	1.42342	1.65616							0.00221816	0.00364622
	1.46031	1.54262							0.00679233	0.105229
	1.69325	1.63113							0.0168931	0.0053391
	1.3718	1.49333							0.00402277	0.0870484
	1.52077	1.54955							0.00904809	0.00816392
	1.54825	1.48583							0.0169182	0.00264451
	1.39442	1.48378							0.00177954	0.00592009
	1.50953	1.44474							0.0099128	0.00773318
	1.40428	1.58927							0.00185473	0.0383954
	1.53232	1.50892							0.00139105	0.102324
	1.49318	1.58173							0.0259161	0.0238707
	1.47975	1.59701							0.00342123	0.0102074
	1.53791	1.49923							0.00790768	0.0112492
	1.42409	1.58514							0.00255652	0.0104779
	1.4955	1.51175							0.0184847	0.00633079
	1.57543	1.51271							0.00285729	0.00197336
	1.45542	1.62423							0.0157903	0.00265452
	1.48252	1.49332							0.00500026	0.00793352
	1.40867	1.49931							0.00174195	0.0457279
	1.70469	1.37293							0.0169808	0.00775322
	1.48412	1.63729							0.00349642	0.00448765
	1.38055	1.59961							0.00562686	0.00515879
	1.51545	1.48294							0.00385985	0.00146249
	1.43114	1.49611							0.00832124	0.00295504
	1.5076	1.48276							0.00878492	0.0045177
	1.67581	1.54485							0.00495013	0.00609038
	1.57005	1.52222							0.00457417	0.026966
	1.45985	1.47096							0.0132839	0.00528902
	1.51334	1.58186							0.00961203	0.0119103
	1.59948	1.54827							0.00505039	0.00228389
	1.45445	1.59549							0.00645397	0.00519886
	1.48307	1.49567							0.0684121	0.00619055
	1.49381	1.58653							0.0104141	0.00649106
	1.51057	1.55623							0.00175448	0.00188321
	1.48439	1.50268							0.00469949	0.0136132
	1.61632	1.475							0.0130709	0.00268458
	1.53809	1.50637							0.00864707	0.00337575
	1.48122	1.47394							0.00495013	0.00618054
	1.53446	1.57823							0.0224197	0.00461787
	1.44435	1.56897							0.00150384	0.00271463
	1.54809	1.49953							0.00315806	0.0125915
	1.57126	1.54053							0.00642891	0.00215367
	1.51289	1.50557							0.0506292	0.00770313
	1.65494	1.5133							0.0331095	0.00160273
	1.45029	1.47178							0.00325832	0.00878497
	1.52256	1.50061							0.0292496	0.00386659
	1.51678	1.51557							0.00567699	0.00621059
	1.58905	1.46506							0.00273197	0.0139237
	1.54509	1.44573							0.00461177	0.00471804
	1.75924	1.54305							0.00258159	0.00986682
	1.49201	1.44609							0.0100757	0.00189323
	1.53744	1.50577							0.00934886	0.036983
	1.58289	1.59328							0.0040353	0.0185216
	1.54777	1.58229							0.00147877	0.00257439
	1.48962	1.61919							0.132664	0.0136833
	1.57672	1.55706							0.00761944	0.00631076
	1.49035	1.57111							0.00359668	0.00805373
	1.69951	1.66622							0.00555167	0.00192328
	1.58187	1.55669							0.137188	0.00136232
	1.67965	1.52646							0.0135596	0.0065111
	1.71847	1.53171							0.00828364	0.0243816
	1.51952	1.56691							0.00360921	0.00284485
	1.48292	1.49055							0.00637878	0.00690176
	1.56161	1.58							0.0122312	0.00845441
	1.51244	1.49334							0.00369693	0.00777325
	1.51426	1.45267							0.0131085	0.0177603
	1.53606	1.37146							0.00632865	0.0186919
	1.58344	1.57731							0.0070931	0.0033457
	1.56085	1.52206							0.0245752	0.0089753
	1.57992	1.48728							0.00705551	0.0273466
	1.52069	1.55458							0.00269438	0.0274568
	1.54144	1.55908							0.0329466	0.00829414
	1.55137	1.46112							0.00931126	0.0132526
	1.64072	1.53749							0.00423581	0.0182912
	1.54276	1.59236							0.0216553	0.00797359
	1.53308	1.55535							0.00946165	0.00224382
	1.44981	1.39423							0.0121184	0.00209357
	1.58376	1.52739							0.0115044	0.0165682
	1.69163	1.55061							0.00637878	0.021727
	1.52245	1.5343							0.00508798	0.0061004
	1.57087	1.52359							0.00388491	0.021727
	1.54896	1.509							0.00220563	0.00676153
	1.6918	1.56747							0.00985014	0.0318042
	1.54462	1.57086							0.0034087	0.00178304
	1.55874	1.507							0.0117299	0.00358611
	1.74623	1.55282							0.00701791	0.100291
	1.55409	1.55895							0.00741893	0.00249425
	1.54212	1.6123							0.00380972	0.0792851
	1.6333	1.57355							0.012131	0.0081539
	1.53439	1.58254							0.00770717	0.00600023
	1.73167	1.54471							0.0302271	0.00788344
	1.68333	1.53556							0.00294502	0.00711212
	1.71595	1.49801							0.0241617	0.0259342
	1.64452	1.69672							0.0151762	0.00116198
	1.7055	1.65044							0.00724349	0.00971656
	1.77953	1.64615							0.00506292	0.0031654
	1.76838	1.76324							0.0111159	0.00138236
	1.76128	1.58409							0.00540128
	1.52822	1.63914							0.00443632
	1.63322	1.62323							0.00260665
	1.65437	1.59953							0.00745653
	1.5452	1.4725							0.0173443
	1.67905								0.0185599
	1.49831								0.0092486
	1.55394								0.00631612
	1.50613								0.00733121
	1.62426								0.00147877
	1.57048								0.00300768
	1.52801								0.00457417
	1.51557								0.00225576
	1.63728								0.00289489
	1.5377								0.00942405
	1.53807								0.00580231
	1.61201								0.0212417
	1.61045								0.0039977
	1.68002								0.00170435
	1.51162								0.0105269
	1.62442								0.00947418
	1.56194								0.0175448
	1.53057								0.095218
	1.69303								0.0142614
	1.59038								0.00557673
	1.63001								0.00976241
	1.58418								0.00473709
	1.50215								0.0823226
	1.51633								0.00609054
	1.58945								0.00276957
	1.58235								0.00617827
	1.60971								0.00535116
	1.56567								0.00285729
	1.60133								0.00696778
	1.6091								0.0058775
	1.68641								0.00812072
	1.48906								0.00209284
	1.82271								0.0114542
	1.67621								0.00438619
	1.59372								0.0112788
	1.55836								0.00714323
	1.63015								0.0076821
	1.59855								0.00224322
	1.61099								0.00428594
	1.55536								0.0346133
	1.49821								0.00392251
	1.80848								0.00239361
	1.61445								0.00464937
	1.77215								0.0015665
	1.52217								0.0122813
	1.54716								0.00136599
	1.60725								0.00170435
	1.75709								0.00255652
	1.56785								0.0021931
	1.56537								0.0155271
	1.47642								0.0185097
	1.57201								0.00276957
	1.57215								0.00436113
	1.57748								0.00164169
	1.58196								0.00353402
	1.58561								0.00302021
	1.57793								0.00790768
	1.62857								0.0027445
	1.526								0.00427341
	1.60766								0.00733121
	1.51304								0.00388491
	1.5931								0.00359668
	1.62432								0.00565192
	1.54912								0.00407289
	1.59885								0.0878743
	1.58374								0.00382225
	1.56331								0.00402277
	1.84318								0.00877239
	1.66882								0.00417315
	1.54653								0.00751919
	1.51874								0.00203018
	1.64335								0.00922354
	1.58721								0.00422328
	1.6461								0.00706804
	1.49556								0.00189233
	1.58222								0.0021555
	1.61322								0.00449898
	1.59331								0.00132839
	1.62696								0.00474962
	1.69341								0.0049752
	1.51424								0.0140609
	1.51881								0.0187478
	1.62886								0.00334604
	1.58508								0.0104015
	1.5312								0.00369693
	1.57689								0.0129455
	1.62277								0.00256906
	1.49438								0.00240614
	1.57677								0.00908569
	1.53355								0.00798287
	1.53089								0.00159156
	1.41632								0.039388
	1.52201								0.00142865
	1.57601								0.00162916
	1.56632								0.0028197
	1.67656								0.00793274
	1.55576								0.00251893
	1.52174								0.0124192
	1.69164								0.00770717
	1.91182								0.0232594
	1.63822								0.00938645
	1.57566								0.00642891
	1.58128								0.00474962
	1.62962								0.00974988
	1.62363								0.00169182
	1.69022								0.0172941
	1.61442								0.00342123
	1.39705								0.00192993
	1.43956								0.00131586
	1.42996								0.00234348
	1.67046								0.0299013
	1.85221								0.0033711
	1.57975								0.0149757
	1.66481								0.00186727
	1.53251								0.00333351
	1.45055								0.00804553
	1.5837								0.0104517
	1.66587								0.00484988
	1.66945								0.00164169
	1.63145								0.0012532
	1.51725								0.003133
	1.51707								0.00854681
	1.4022								0.00170435
	1.45326								0.0024312
	1.40559								0.062096
	1.41838								0.00280716
	1.64328								0.00149131
	1.43198								0.00294502
	1.66637								0.00429847
	1.57591								0.0012532
	1.66328								0.0089353
	1.43663								0.00531356
	1.5693								0.00530103
	1.57046								0.00530103
	1.50196								0.00659182
	1.83197								0.0012532
	1.69878								0.00562686
	1.87639								0.00249386
	1.63001								0.00424834
	1.77013								0.0110908
	1.59094								0.0049376
	1.56272								0.0617701
	1.58466								0.00624093
	1.63299								0.00766957
	1.60999								0.0071307
	1.58915								0.00261918
	1.56613								0.00362174
	1.61021								0.0018798
	1.60832								0.00343376
	1.56527								0.00754425
	1.56246								0.00363427
	1.66232								0.0128703
	2.0164								0.00209284
	1.58075								0.177039
	1.5779								0.0396261
	1.50457								0.00551407
	1.65109								0.00731868
	1.53251								0.0395885
	1.53015								0.00139105
	1.55706								0.00167929
	1.5519								0.00516318
	1.53106								0.023322
	1.45384								0.00582737
	1.67915								0.0145371
	1.5029								0.0077573
	1.53808								0.00671714
	1.32746								0.00327085
	1.38037								0.00185473
	1.79679								0.00144118
	1.53343								0.00352149
	1.49753								0.00746906
	1.86945								0.00276957
	1.59065								0.0118929
	1.55737								0.0233972
	1.38062								0.00181714
	1.48869								0.008622
	1.46602								0.00943658
	1.47686								0.00575218
	1.52604								0.0177077
	1.65385								0.00561433
	1.58319								0.00357161
	1.54455								0.00323325
	1.40011								0.00171688
	1.55473								0.0432353
	1.47563								0.063274
	1.30138								0.0279714
	1.46161								0.0118177
	1.3664								0.00557673
	1.5428								0.00164169
	1.29833								0.00629105
	1.35739								0.00134092
	1.72724								0.0210788
	1.35468								0.00258159
	1.55426								0.00373453
	1.47027								0.00419821
	1.65666								0.00270691
	1.56909								0.00206778
	1.57715								0.00189233
	1.52711								0.00335857
	1.55809								0.00230588
	1.66083								0.00444885
	1.55738								0.0126824
	1.5128								0.00660435
	1.60339								0.0669208
	1.44826								0.018209
	1.46611								0.00255652
	1.41792								0.00276957
	1.76248								0.00130333
	1.60422								0.0155397
	1.46857								0.0304527
	1.48695								0.00736881
	1.64722								0.0028197
	1.70741								0.00379719
	1.53628								0.00205524
	1.52076								0.00484988
	1.49502								0.00209284
	1.42426								0.00130333
	1.5089								0.00176701
	1.66816								0.00285729
	1.70722								0.0021179
	1.58369								0.00531356
	1.46887								0.00195499
	1.57817								0.00685499
	1.5497								0.0175322
	1.53531								0.0027821
	1.55011								0.00162916
	1.81354								0.00177954
	1.48924								0.00177954
	1.60077								0.00510052
	1.57032								0.0046243
	1.49696								0.0018422
	1.83162								0.0118929
	1.54849								0.00154143
	1.67968								0.00266931
	1.56744								0.0138102
	1.56208								0.0052509
	1.55291								0.00614067
	1.63918								0.0164545
	1.55623								0.00792021
	1.5987								0.0106146
	1.55827								0.00536369
	1.59674								0.0191238
	1.58725								0.0124568
	1.55036								0.00566446
	1.5276								0.00476215
	1.5733								0.00319566
	1.56565								0.00199259
	1.58902								0.0284852
	1.62619								0.00918594
	1.60531								0.00216803
	1.52353								0.00411049
	1.50343								0.00145371
	1.57238								0.0745152
	1.62131								0.00472456
	1.50756								0.00229335
	1.59482								0.023297
	1.67128								0.00533862
	1.5927								0.00285729
	1.60143								0.00548901
	1.58084								0.00312046
	1.57275								0.00283223
	1.54991								0.0152138
	1.56837								0.00402277
	1.59225								0.00988773
	1.52806								0.0104141
	1.56408								0.0141235
	1.60114								0.00644144
	1.53188								0.00447392
	1.50976								0.00265678
	1.55022								0.00260665
	1.62224								0.00451151
	1.60017								0.00354655
	1.60901								0.00150384
	1.57983								0.00198005
	1.84197								0.0208532
	1.64839								0.011968
	1.53909								0.00401023
	1.56533								0.0605295
	1.53729								0.00726855
	1.56411								0.00245627
	1.59472								0.00548901
	1.51923								0.00859694
	1.56298								0.00304527
	1.48846								0.00502532
	1.56804								0.00194246
	1.55619								0.00205524
	1.61645								0.0015289
	1.69789								0.00238108
	1.63713								0.00307034
	1.54738								0.00429847
	1.54974								0.0033711
	1.61018								0.00671714
[truncated: 150 more rows]

## Sheet: Figure 3
Distance ER-mitochondria (c)				Contact site/mitoch. SA (d)				Contact site area (e)
Noninfected	8 hpi	12 hpi		Noninfected	8 hpi	12 hpi		Noninfected	8 hpi	12 hpi
206.804	92.9731	143.68		2.85449	6.61402	0		0.0138367	0.0081927	0.011081
150.306	64	115.948		3.67459	8.93906	14.6456		0.00561695	0.0165116	0.00885783
152.748	80.399	131.469		14.2569	2.82025	5.47063		0.0111806	0.00416759	0.0134306
151.063	96.3328	126.301		2.96868	42.5726	13.6388		0.0100771	0.00612847	0.0269257
210.152	108.24	143.68		5.1497	12.7254	14.3255		0.00892012	0.00459842	0.00923446
150.213	112.285	120.067		5.87303	5.82231	5.76828		0.0151215	0.00937869	0.00929115
210	123.693	139.27		5.29972	8.23275	4.29882		0.0106984	0.00536095	0.00981189
150	128.25	115.724		4.29223	9.15906	5.80328		0.00455284	0.00634014	0.00448884
189.019	139.27	132.439		6.44661	10.6671	5.81984		0.0118663	0.00417804	0.00459841
130.231	144.222	113.49		5.66162	10.5417	8.19127		0.0302395	0.0393144	0.00472641
139.714	154.932	125.491		4.92962	11.9417	3.73966		0.00536095	0.0142611	0.00969626
144.222	160.2	108.24		8.61244	6.56736	5.22208		0.00898958	0.0153764	0.00755318
192.375	170.658	120.283		6.52762	17.0662	3.71823		0.00586374	0.00474607	0.011767
150.306	161.839	103.402		0	8.13756	4.40056		0.0139037	0.0059093	0.00981261
196.652	170.845	115.395		4.08619	13.8473	10.5127		0.0176214	0.0102865	0.0101989
201.475	148.647	100.896		2.47408	9.28776	9.58765		0.0114485	0.0127758	0.00830274
207.113	156.78	106.151		9.83913	2.97856	3.99761		0.0249394	0.0138758	0.00917235
210	135.823	100.578		0.994665	4.64053	13.3243		0.00909244	0.00786022	0.00611973
150	142.899	94.3398		8.81342	7.95149	5.74992		0.00592899	0.0160357	0.00537016
210	122.654	90.1776		0	11.6336	6.45405		0.00459841	0.0315186	0.00759375
150	128.763	81.2158		1.79088	10.7093	6.74476		0.00535845	0.0392409	0.00479167
210	108.24	79.6241		29.112	14.604	13.5462		0.0102482	0.00710016	0.00901698
150.851	115.117	69.3109		3.79666	3.49724	7.44536		0.00747069	0.0111793	0.0102043
183.521	94.3398	71.1337		0	12.8769	11.2013		0.0152649	0.00634012	0.0103963
124.193	102.157	59.3633		4.28819	8.67066	4.50767		0.0167969	0.0203631	0.0082375
130.231	81.2158	52.4976		2.43839	5.6557	9.91233		0.0148675	0.0278135	0.00523966
185.602	90.1776	131.59		3.40438	12.0965	5.04246		0.00994488	0.00404878	0.00793343
188.68	69.3109	100.578		2.85838	14.7788	7.79469		0.00827512	0.0470458	0.00442483
192.375	79.6241	131.59		1.03908	16.7928	3.52407		0.00435037	0.0115449	0.0101043
196.977	57.1664	125.491		3.22707	7.63083	4.17697		0.00843745	0.00788861	0.0141627
202.741	71.1337	118.406		0	13.919	6.75845		0.00649453	0.0171652	0.0113532
209.571	44.587	111.445		1.14267	2.05904	2.54081		0.00850941	0.00987503	0.014288
210	59.3633	105.546		1.57292	13.4068	13.6681		0.0177399	0.0118624	0.0284871
210.152	34	101.213		50.3491	9.65129	0		0.00512336	0.00716916	0.0134355
150.851	79.6241	95.352		0	13.7796	0		0.0108396	0.0117651	0.0220676
211.216	50.5964	84.6877		22.3495	8.12594	7.48969		0.00485564	0.0228322	0.007531
152.748	64	74.2159		0	0	0		0.00782459	0.0102785	0.00443529
213.026	94.3398	61.4817		0	0	0		0.029472	0.026093	0.00925633
152.748	109.417	50		0	0	0		0.0299673	0.00455408	0.0045344
180.71	124.724	50		7.38547	0			0.00573572	0.00676058	0.00560648
121.062	140.186	85.44		0	0			0.00558932	0.00455283	0.0120033
124.193	155.756	119.214		0	0			0.0213238	0.00929071	0.00518612
181.417	171.406	85.44		11.9408	38.4131			0.0220859	0.0141128	0.0130343
183.172	163.768	111.445						0.00951873	0.0115907	0.0286806
185.602	149.893	104.633						0.0229586	0.00892519	0.00565206
189.019	135.779	98						0.00616905	0.00993113	0.0127517
193.701	121.869	91.236						0.00582687	0.00786395	0.0113945
199.56	108.24	86.9253						0.00436082	0.0114784	0.0115247
206.029	94.3398	81.6088						0.00688052	0.010172	0.0195492
210	81.2158	74.2159						0.00911782	0.0085976	0.0221261
210.152	69.3109	64.0312						0.0087896	0.00642254	0.00880804
210.333	59.3633	54.2955						0.0196821	0.0123241	0.0104636
208.499	34.9285	54.2955						0.00909663	0.00755989	0.00803378
152.748	34.9285	106.752						0.0162936	0.00836674	0.00730344
207.316	71.1337	70.6824						0.0193256	0.00893602	0.00598127
151.063	43.0813	98						0.00884313	0.0174469	0.00847258
202.948	50.5964	91.236						0.00878459	0.0122028	0.00624052
151.908	84.309	84.309						0.00640536	0.00621212	0.0156631
180	98.326	77.5887						0.00960468	0.01726	0.00918905
120	112.872	72.4707						0.0194775	0.0272057	0.011459
180.355	127.765	67.9117						0.00896566	0.00918995	0.00863819
181.417	142.899	64.0312						0.00566126	0.0127133	0.00442485
183.521	158.202	43.8634						0.0049849	0.00749463	0.0128018
186.976	172.151	43.8634						0.00573446	0.0188981	0.00944009
191.207	157.391	56.6039						0.00672411	0.0215662	0.00868677
196.489	142.899	56.6039						0.00679733	0.00669026	0.00755319
202.741	128.763	77.5887						0.00817894	0.00473686	0.0179298
209.571	115.117	56.6039						0.0082375	0.0176109	0.0105954
206.029	101.213	71.1337						0.00666936	0.0213545	0.00707304
202.899	87.6584	65.0231						0.00509368	0.0143318	0.00923589
200.998	74.6458	58.8218						0.0301811	0.00653212	0.0164239
197.838	61.4817	55.4617						0.00976429	0.00935578	0.00666015
193.256	50	34						0.0227182	0.00882096	0.0229521
151.908	34	34						0.0156733	0.0367308	0.00612847
189.916	77.5887	43.8634						0.0116791	0.00539605	0.018947
144.568	51.225	43.8634						0.00535845	0.0116637	0.010643
172.708	91.236	41.6173						0.0140841	0.0273404	0.00646938
120	104.633	37.5766						0.0115142	0.0419182	0.00608413
180	118.406	31.0483						0.00855625	0.00436082	0.0136729
180.71	132.68	120.266						0.00734151	0.0339281	0.00517564
182.296	147.309	61.0574						0.027075	0.00528648	0.00730136
185.084	162.197	64.622						0.00678814	0.0103837	0.00849783
189.019	167.631	64.622						0.0159546	0.0174805	0.00712656
193.701	152.434	120.266						0.0241753	0.00667185	0.0103619
199.078	137.419	64.622						0.0103059	0.00875324	0.00528524
202.741	122.654	120.266						0.00546006	0.00737583	0.00522123
199.56	108.24	66.5733						0.00503845	0.00950328	0.00990727
196.489	94.3398	121.326						0.0101712	0.0396804	0.00480088
193.256	81.2158	72.111						0.00453441	0.00486612	0.00914943
188.733	67.9117	122.376						0.00500334	0.0115835	0.00605938
184.445	55.4617	73.8647						0.0147251	0.0290509	0.0127001
180.942	43.8634	123.418						0.00493012	0.0153022	0.0161657
144.568	43.8634	77.2528						0.00825544	0.00598378	0.00805222
178.807	74.2159	115.534						0.00386601	0.0182638	0.0260415
131.59	46.6476	67.9117						0.00601889	0.00958225	0.00908995
161.208	51.225	106.301						0.00806017	0.00608414	0.00617828
120	85.44	50.636						0.00612099	0.00731135	0.00657056
172.337	98	120.532						0.0121707	0.0278384	0.0271845
180.178	111.445	64.1249						0.00454362	0.00646813	0.0172228
181.417	125.491	64.1249						0.0293236	0.00732031	0.00705334
183.521	139.27	61.0574						0.00491967	0.0129217	0.00745655
186.976	153.271	120						0.00725348	0.00627487	0.0112567
190.536	167.631	120						0.027763	0.0206609	0.00651373
195.182	164.548	120						0.0107599	0.0299586	0.00874029
196.489	149.037	120						0.00727053	0.0099897	0.00487659
193.701	133.641	120.266						0.00573449	0.00748802	0.00974712
189.241	118.406	120.266						0.00453442	0.012942	0.0106372
184.445	103.402	121.062						0.00678142	0.0133073	0.00466242
180.411	88.7468	115.256						0.00754942	0.00637947	0.0289167
176.647	74.6458	106						0.016992	0.00554374	0.00781909
172.986	61.4817	50.636						0.00874902	0.00885362	0.0094371
170.751	50	98.4886						0.00604777	0.00744906	0.00417679
131.59	39.2428	38.4187						0.0129772	0.0102716	0.00459841
170	84.6877	123.418						0.0341786	0.00498366	0.0118496
117.729	50.5964	73.8647						0.0158738	0.0131892	0.0263725
150.107	95.352	69.857						0.0138473	0.00761227	0.0218713
120	106.752	64.1249						0.019641	0.00604527	0.00661457
161.604	119.214	121.062						0.00498491	0.00824671	0.00651223
173.816	132.439	120						0.0239161	0.00836005	0.0110478
180.71	146.219	120						0.0144492	0.00591054	0.00844918
182.296	160.412	120						0.00876643	0.00650534	0.00877244
184.391	174.367	120						0.00876618	0.00460886	0.015898
187.83	162.985	120						0.0126865	0.00741346	0.00924387
190.536	147.309	120						0.00614876	0.0414228	0.00429684
191.207	131.712	120						0.0104521	0.0124599	0.0105248
187.883	116.224	120						0.00795509	0.0235425	0.0105189
181.648	100.896	115.256						0.00793594	0.0376694	0.00618248
176.647	85.8138	106						0.00543292	0.015576	0.00798526
172.986	71.1337	98.4886						0.0211764	0.00743986	0.00691489
169.434	57.1664	38.4187						0.0164036	0.0102206	0.0242063
166.193	44.587	93.145						0.00398479	0.0191114	0.00608413
163.866	44.587	31.0483						0.00393002	0.0114398	0.00531412
163.083	93.3809	125.22						0.0135249	0.00999889	0.00524217
108.683	56	78.4857						0.00468334	0.0154056	0.00849101
139.499	104.995	73.8647						0.00630251	0.0111347	0.0066041
120	117.047	122.115						0.00866183	0.00681697	0.0130176
151.803	128.515	120.266						0.0243724	0.0119597	0.0123928
164.742	140.869	120						0.00592649	0.0231358	0.0230122
171.814	153.896	120						0.00898708	0.0454688	0.00988882
179.109	167.44	120						0.0082973	0.0168756	0.00678939
182.997	178.539	120						0.00728297	0.011181	0.00546947
184.391	162.788	120						0.00481008	0.0105165	0.00567048
187.147	147.092	120						0.0127061	0.00592875	0.00517817
186.976	131.469	120						0.0235706	0.0129416	0.00782636
181.295	115.948	120						0.00605205	0.00584531	0.00750462
175.191	100.578	116.362						0.00605949	0.0297479	0.0178252
170	85.44	107.201						0.00617351	0.0162199	0.0176394
166.193	70.6824	99.7798						0.00662329	0.00893603	0.0167748
163.279	56.6039	94.5093						0.0148181	0.0176002	0.00699857
160.711	43.8634	34.9285						0.00739629	0.00472641	0.0144611
158.304	93.723	124.193						0.0340238	0.00600094	0.0063389
157.493	56	76.8375						0.0345079	0.014466	0.00560648
108.683	106.508	121.062						0.032866	0.00535971	0.0073014
157.086	120.067	120						0.00552406	0.00512338	0.0060545
98.813	134.164	120						0.0155918	0.0187159	0.0280317
130	148.647	120						0.0116427	0.0153785	0.00856798
117.593	162.788	120						0.00737067	0.00996627	0.00749715
143.122	175.647	120						0.0155965	0.0172915	0.0182408
152.053	178.539	120						0.00810777	0.00673333	0.00642257
158.644	162.788	120						0.00509324	0.00991507	0.0103016
166.517	147.092	120						0.0366579	0.0302625	0.0143175
175.317	131.469	120						0.00955636	0.00857842	0.0199559
181.945	115.948	119.616						0.00618996	0.0075309	0.0102496
184.391	100.578	110.725						0.00823078	0.0120242	0.0138593
182.702	85.44	103.557						0.0150468	0.0213569	0.00623854
175.556	70.6824	98.4886						0.0108515	0.011332	0.0097584
169.623	56.6039	41.6173						0.00967715	0.0105263	0.00960946
164.645	43.8634	129.244						0.0303412	0.00572777	0.00754023
160.711	93.723	87.7268						0.00618498	0.0135416	0.013686
158.304	56	76.8375						0.0109886	0.00511291	0.00689308
156.064	106.508	124.193						0.0103331	0.00511291	0.0232615
154.208	120.067	121.062						0.0211186	0.0218937	0.0143859
153.375	134.164	120						0.00847259	0.00560649	0.0113977
153.375	148.647	120						0.0329877	0.00967515	0.00542245
93.488	163.414	120						0.0137969	0.017698	0.0128771
108.536	178.393	120						0.012366	0.00647735	0.0150699
96.0208	178.539	120						0.00805348	0.0114508	0.0198119
117.593	162.788	120						0.0377514	0.00555294	0.00863744
121.869	147.092	120						0.019115	0.0431713	0.00561696
133.207	131.469	120						0.0314968	0.0249496	0.00699982
138.852	115.948	120						0.0171566	0.00862101	0.00843202
146.041	100.578	115.724						0.0311071	0.0104898	0.0065401
154.557	85.44	113.49						0.00699186	0.0273861	0.0106067
161.839	70.6824	109.563						0.0105892	0.0143685	0.00676664
168.618	56.6039	102						0.011534	0.00568095	0.00627739
175.317	56.6039	43.8634						0.00455408	0.0111972	0.0110427
178.449	95.0789	122.654						0.0123129	0.00824425	0.00705719
171.126	56.6039	88.0909						0.0107695	0.0279701	0.0137735
165.033	107.703	124.451						0.00627488	0.0116218	0.0120286
160.312	121.128	121.326						0.00646813	0.0186627	0.00651416
156.678	135.115	120.266						0.00748919	0.00500334	0.0135966
154.208	149.506	120						0.0115341	0.00747621	0.00691989
152.748	164.195	120						0.0152104	0.00467161	0.0130211
151.697	179.109	120						0.0331571	0.00842053	0.00838519
150.851	178.539	120						0.0161544	0.00449804	0.00756738
150.851	162.788	120						0.0350539	0.0220405	0.0167207
93.488	147.092	120						0.00954839	0.00755067	0.00789113
150.426	131.469	114.612						0.00542495	0.00416756	0.00693833
90.3549	115.948	107.703						0.00907074	0.00608414	0.0117628
101.213	100.578	102.84						0.0156924	0.0107953	0.0130206
87.6584	85.44	100.319						0.0332073	0.00582688	0.00659615
115.117	70.6824	100						0.00768552	0.00784304	0.0118255
120.067	56.6039	57.1664						0.00984699	0.0241726	0.00616532
126.301	95.0789	57.1664						0.00784206	0.00886954	0.00691614
134.164	56.6039	108.24						0.00563364	0.00466241	0.00938951
142.267	107.703	90.9505							0.00924557	0.0168776
148.647	121.128	115.117							0.0073599	0.0108721
155.177	135.115	123.418							0.027823	0.00805222
162.432	149.292	121.326							0.00918157	0.00558807
170.88	163.218	121.062							0.00468083	0.0210297
167.917	176.952	121.062							0.0220886	0.0102766
161.901	178.539	121.062							0.0136097	0.0116375
157.086	162.788	121.062							0.0289118	0.0241954
153.792	147.092	121.062							0.0282557	0.00831072
151.697	131.469	113.49							0.0129795	0.00772176
150.851	115.948	104.077							0.0056822	0.00983828
150.213	100.578	96.4158							0.00435037	0.012404
150	85.44	90.9505							0.00463273	0.0150997
150	70.6824	88.0909							0.00709096	0.00985795
150	56.6039	60							0.00951802	0.00730139
90	93.3809	60							0.0194442	0.00704149
94.3398	56	88.7468							0.0102432	0.00528649
80	104.995	85.8138							0.00937264	0.00811622
102.84	117.644	90.9505							0.0091742	0.0152736
107.703	131.027	94.3398							0.0100499	0.00924137
114.612	144.278	102.157							0.00442483	0.00787989
122.963	156.205	111.212							0.00455408	0.00587671
129.306	168.808	116.825							0.00461683	0.0105997
135.823	178.539	124.193							0.0041128	0.00567174
142.267	162.788	124.193							0.00789111	0.0107606
150.147	147.092	124.193							0.00655054	0.00893354
159.248	131.469	123.223							0.0186851	0.0284366
164.839	115.948	113.49							0.0130398	0.0115747
159.311	100.578	104.077							0.00541449	0.0158224
155.242	85.44	95.0789							0.0104193	0.0202064
152.118	70.6824	86.6256							0.00599173	0.00554374
150.426	70.6824	80.4984							0.0107389	0.00556341
150	89.174	77.2528							0.0121338	0.00459842
150	50.5964	48							0.00590929	0.0235539
150	101.272	74.6458							0.00899083	0.00718511
150	113.49	71.1337							0.0131444	0.0151891
145.382	124.258	81.2158							0.0212621	0.0096007
90	136.059	90.1776							0.00659739	0.00685715
88.0909	148.647	99.0353							0.011442	0.0090628
64	161.839	105.3							0.00854226	0.00982955
90.9505	175.317	113.49							0.00633889	0.00721896
96.4158	162.788	123.223							0.00817225	0.0151409
104.077	147.092	123.223							0.00666139	0.0127709
110.923	131.469	113.49							0.00472641	0.0119356
116.825	115.948	104.077							0.00622009	0.00983054
122.963	100.578	95.0789							0.00653211	0.0199708
130.046	85.44	85.44							0.00467287	0.0107355
138.622	70.6824	77.5887							0.00487533	0.00678017
148.432	85.5102	72.111							0.00599174	0.00831867
158.846	46.6476	32.9848							0.0458556	0.00931705
157.696	95.0789	32.9848							0.00582689	0.0068663
153.584	105.3	61.4817							0.0284461	0.00947924
151.063	116.825	56.5685							0.0083015	0.00606494
150.213	129.306	69.3109							0.026398	0.0110149
150	142.267	79.6241							0.00612096	0.00586248
150	155.177	88.0909							0.0116918	0.00579848
148.647	167.631	95.0789							0.0107667	0.0105594
140	162.788	104.077							0.00679861	0.00636231
132.484	147.092	114.612							0.00668543	0.0142098
88.0909	131.469	114.612							0.0263646	0.00424205
48.6621	115.948	104.077							0.00816429	0.00788114
80.4984	100.578	95.0789							0.0082375	0.00486487
48.6621	85.44	84.6877							0.0107017	0.00512212
86.6256	70.6824	74.2159							0.0291585	0.0176919
93.3809	70.6824	65.0231							0.00681697	0.00985793
99.0353	56.6039	0							0.0237641	0.0305451
104.995	51.225	0							0.0105351	0.0132893
110.923	88.0909	50							0.00612847	0.0210584
118.727	51.225	40.7922							0.0296452	0.00723989
128.062	99.0353	59.3633							0.00460887	0.00687057
138.159	110.923	71.1337							0.00724114	0.0139509
148.432	122.654	78.8923							0.00515848	0.0127476
157.493	133.641	86.6256							0.0291224	0.00678018
153.375	145.561	96.4158							0.0148802	0.0173444
150.851	158.202	107.703							0.0096383	0.0143933
150	162.985	107.703							0.0130356	0.00410359
150	147.309	96.4158							0.00423156
142.267	131.712	85.44							0.0150531
135.823	116.224	74.2159							0.0392858
128.561	100.896	64.0312							0.005418
86.6256	85.8138	0							0.00902053
86.6256	71.1337	0							0.00640289
72.111	57.1664	41.6173							0.00735742
32.9848	83.2346	0							0.00953176
78.4857	43.0813	52.4976							0.011495
83.2346	91.586	64.0312							0.0119037
88.0909	100.896	72.111							0.0208794
93.3809	111.732	80.4984							0.00386601
100	123.693	90.9505							0.00468082
108.591	136.484	102.84							0.00644097
118.186	149.893	102.84							0.0302721
128.062	163.768	90.9505							0.0208428
138.159	149.037	77.5887							0.0315884
148.862	133.641	65.0231							0.00676972
153.584	118.406	54.2955							0.00787068
151.063	103.402	0							0.0159079
148.432	88.7468	37.5766							0.00515849
138.622	74.6458	0							0.0293301
130.046	61.4817	45.299							0.00736607
122.963	46.6905	54.2955							0.00781963
86.6256	79.6241	65.0231							0.00517816
86.6256	46.6905	77.2528							0.00810154
0	90.1776	88.0909							0.00894477
69.857	102.157	100.319							0.00768538
0	115.117	100.319							0.00603856
73.8647	128.763	86.9253							0.00739253
78.4857	142.899	72.4707							0.00764222
83.2346	156.78	58.8218							0.012568
90.598	152.434	0							0.00611052
99.3579	137.419	0							0.0101897
108.591	122.654	0							0.00840061
118.186	108.24	37.5766							0.00701769
128.561	92.9731	0							0.00932774
140	78	46.6905							0.02388
152.263	63.5295	58.8218							0.0102608
148.862	52.4976	72.4707							0.0428447
138.159	81.2158	85.5102							0.00472641
128.062	52.4976	96.7471							0.0109985
118.727	94.3398	100							0.00854954
110.923	108.24	85.44							0.00386601
78.8923	121.869	70.6824							0.00481133
0	135.779	56.6039							0.0119405
66.5733	150.107	0							0.0046624
0	155.756	0							0.0305921
69.857	140.186	43.8634							0.00603731
75.1532	124.724	0							0.00666012
82.4621	109.417	55.4617							0.0204584
90.598	94.3398	67.9117							0.031456
99.3579	79.6241	81.6088							0.0129076
109.179	63.5295	94.0638							0.00530742
120.333	65.5134	98.326							0.0154132
132.484	52.4976	84.309							0.00761292
145.382	63.5295	48							0.0237135
140	87.6584	48							0.012524
128.561	63.5295	32							0.038493
118.186	101.213	0							0.0137443
108.591	115.395	0							0.0267812
78.8923	130	64.0312							0.0368012
78.8923	144.9	0							0.00742938
0	158.202	77.5887							0.0100853
64.1249	142.899	90.1776							0.0201564
0	127.765	93.3809							0.00706678
68.9348	112.872	57.6888							0.00492888
75.1532	98.326	57.6888							0.00819829
82.4621	84.309	33.9411							0.00441563
91.3017	71.1337	45.2548							0.0198609
101.902	52.4976	56.5685							0.0171649
113.772	58.8218	65.0231							0.00712907
126.554	46.6905	118.406							0.00579053
140	81.6088	103.402							0.0429232
132.484	57.6888	116.224							0.00616782
120.333	96.0208	131.712							0.00466242
109.179	110.869	133.641							0.00704539
78.8923	126	143.555							0.00442484
78.8923	141.322	149.037							0.00499413
0	156.205	147.946							0.0071826
0	147.309	164.548							0.0281788
33.9411	132.68	153.883							0.00722818
76	118.406	180.144							0.0304538
33.9411	104.633	154							0.00813934
85.5102	91.236	186.687							0.00750132
96.7471	77.5887	146.328							0.00779576
109.179	65.0231	181.648							0.0114089
122.442	54.2955	140.071							0.00562491
135.823	104.077	176.647							0.0155514
124.258	73.7564	124.595							0.00744109
113.49	75.4718	108.24							0.00880803
78.8923	89.4427	94.3398							0.0293276
78.8923	114.612	103.402							0.0182077
40.7922	111.14	122.654							0.0402149
82.4621	64.4981	137.419							0.00785224
40.7922	93.3167	152.434							0.0295576
93.3809	64.4981	167.631							0.00664331
104.995	108.536	182.527							0.011327
117.644	123.952	178.986							0.00856796
98.4886	137.928	174.642							0.00522122
98.4886	152.053	170							0.0323118
88.0909	153.271	124.595							0.0065974
78.8923	139.27	166.193							0.0164652
50.5964	125.491	120.416							0.0123689
65.9697	111.445	163.866							0.0089533
81.5843	98	106.902							0.00639619
97.3242	85.44	102.157							0.0155725
69.857	74.2159	90.1776							0.0156924
0	54.2955	94.3398							0.0168014
32	61.4817	115.117							0.0140307
43.8634	50	128.763							0.0159076
78.4857	80.4984	142.899							0.0289803
56.6039	46.6476	157.391							0.00918159
89.174	40	172.151							0.0118791
70.6824	46.6476	173.908							0.0134678
101.272	85.5102	172.43							0.00748544
85.44	56.5685	167.917							0.00490921
114.333	91.3017	164.645							0.0383162
100.578	64.4981	160.711							0.0124843
128.062	99.0353	158.304							0.00386602
116.224	73.7564	106.902							0.0174893
68.9348	105.3	156.678							0.00875699
0	113.49	96.8504							0.0414973
0	123.223	100.896							0.00789112
75.1532	111.14	86.6256							0.0177369
83.2346	134.164	90.1776							0.00716543
93.3809	125.22	111.732							0.0474132
104.995	146.041	123.693							0.00466242
117.644	140	136.484							0.00856126
131.027	92.9731	149.893							0.00853237
116.224	58.2409	163.768							0.0104205
144.941	107.703	166.385							0.00705586
120	121.128	166.385							0.013304
158.304	135.115	166.193							0.00742518
120	149.506	162.493							0.00580896
171.499	160.412	159.311							0.00877245
120	146.219	156.678							0.00922748
180.71	132.439	154.208							0.00637824
121.326	119.214	153.375							0.011181
72.111	106.752	92.8009							0.0222415
32.9848	94.3398	94.3398							0.019401
0	81.2158	72.111							0.00869472
76	67.9117	86.6256							0.0139901
82.4621	50	109.417							0.00954966
90.598	55.4617	122.654							0.0135509
100	44.587	133.641							0.00603982
110.923	82.0731	145.561							0.00763262
122.963	56.5685	158.202							0.0169516
135.823	40	160.112							0.0163099
149.144	40.7922	160.112							0.0442277
161.505	82.4621	160.112							0.00549817
174.459	46.6476	160.112							0.0182786
182.296	85.5102	158.304							0.00563314
121.326	90.9505	155.242							0.010117
181.769	96.4158	153.584							0.0068534
120.532	101.902	151.697							0.0125747
80.4984	109.179	150.851							0.0458573
48.6621	116.825	90.7083							0.00546007
85.5102	124.258	92.9731							0.0105463
91.3017	133.207	66.5733							0.00498242
99.3579	143.388	108.24							0.0119406
108.591	154.557	123.693							0.00910713
118.727	153.935	139.27							0.0209534
130.046	92.9731	154.208							0.00830276
142.267	56	155.242							0.012097
154.208	106.508	155.242							0.016474
166.193	120.067	155.242							0.00691864
178.807	134.164	155.242							0.00512213
184.391	148.647	155.242							0.0111898
182.997	163.414	154.208							0.0216895
120.532	153.896	152.748							0.00503846
180.887	140.869	151.063							0.0270809
120.266	128.515	150.851							0.00615571
90.9505	115.117	150							0.00620673
64.0312	101.213	90							0.0231214
96.4158	87.6584	78							0.022353
101.902	74.6458	60.531							0.00712745
109.179	61.4817	66.5733							0.00472642
118.186	44.587	92.9731							0.00612847
128.062	50	108.24							0.0201252
138.622	34.9285	123.693							0.0180913
150	41.6173	139.27							0.00766823
160.711	34.9285	151.697							0.00966249
172.244	81.6088	151.908							0.00799945
181.593	75.0733	151.908							0.00662629
182.296	67.9117	151.908							0.00993486
183.521	75.0733	151.908							0.00666015
182.296	87.6584	151.908							0.00499288
120.266	81.6088	151.697							0.00715622
180.887	96.0208	150.851							0.0356858
120	73.8647	150.213							0.0322131
180.71	100.578	150							0.0091724
121.326	66.5733	150							0.00523045
73.7564	100.896	90							0.0063573
99.0353	62.0967	78							0.0221132
73.7564	103.402	58.8218							0.0062202
105.3	60	92.9731							0.00812109
113.49	96.7471	108.24							0.0107966
123.223	69.857	123.693							0.0323593
133.207	60.9262	137.768							0.00602014
143.388	56.5685	145.01							0.0379591
154.557	94.0638	150.213							0.00437005
166.517	93.723	150.213							0.00505687
179.109	94.0638	150.213							0.0193827
180.178	96.7471	150.213							0.0241074
180.71	101.902	150.213							0.00990603
181.417	107.703	150.213							0.039113
183.172	113.772	150							0.0265465
182.997	120.333	150							0.00778029
182.822	128.561	150							0.0196394
121.326	136.059	150							0.0102248
182.997	144.278	90							0.0431527
123.418	153.727	78.4092							0.00816179
184.391	164.195	46.6905							0.0385173
126.491	153.935	93.3167							0.00704414
87.6584	175.499	108.536							0.00870469
58.2409	163.218	122							0.0244621
95.0789	72	128.141							0.00612224
104.077	106.508	135.897							0.0358669
113.49	72	145.01							0.00779871
123.223	120.067	150							0.0186587
134.164	134.164	150							0.017045
146.041	148.647	150							0.0105448
158.644	163.414	150							0.0139714
171.814	162.788	150							0.0120606
180	149.893	150							0.00865912
180	135.779	150							0.00405926
180.355	121.869	150							0.0162459
181.769	108.24	90							0.00866162
182.296	94.3398	90							0.0245371
181.593	81.2158	45.299							0.00886283
181.769	69.3109	96.0208							0.00990681
182.822	59.3633	45.299							0.0328827
123.418	50	108.683							0.0112004
75.0733	34.9285	113.296							0.0173441
43.0813	39.2428	119.883							0.00873358
84.6877	0	128.141							0.00603856
95.0789	32.0624	137.768							0.014641
104.077	0	148.499							0.0117523
114.612	55.4617	150							0.00638571
126.301	50	150							0.00621089
138.852	45.299	150							0.0157799
152.053	54.2955	150							0.0114373
165.747	64.0312	150							0.011777
179.822	64.0312	150							0.0339404
180	74.2159	150							0.00997126
180.178	67.9117	90							0.00497443
181.593	81.6088	50							0.0112227
180.887	75.0733	101.371							0.00443528
180.178	87.6584	50							0.00468332
180.355	96.0208	106.301							0.00554122
180.71	101.213	113.296							0.0464383
121.062	108.536	122							0.015773
167.631	115.395	131.833							0.00877243
162.197	116.224	141.209							0.00743187
182.264	118.406	145.107							0.0109768
188.478	60	147.729							0.00561693
174.367	120	150							0.0374513
195.643	60	150							0.0127827
181.384	120	150							0.00932761
202.712	60	150							0.00666137
188.987	113.49	150							0.0225634
210.761	60	90							0.00871446
197.596	105.3	150.213							0.00801659
208.499	60	90.3549							0.00581815
207.085	99.0353	90							0.0105585
202.899	54.2955	90							0.021332
40	115.724	150.213							0.00827384
74.2159	77.2528	90							0.0103321
40	68	150.213							0.0141939
84.6877	69.857	90							0.00484518
96.0208	113.49	150.426							0.0110239
107.703	109.179	92.8009							0.00379153
120.067	106.808	45.299							0.012472
133.207	106.508	101.371							0.00976639
146.915	106.808	45.299							0.0140593
158.846	109.179	108.683							0.0109239
169.375	113.772	116.362							0.00646812
180	120.067	124.852							0.0206676
180.355	126.301	134.715							0.00925313
181.593	132.484	136.938							0.0145264
180.178	140	139.714							0.013006
180	148.647	144.222							0.00600221
180	156.205	150							0.0100677
180	164.973	150							0.0097542
120	174.768	150							0.0207088
147.309	185.429	150							0.0402183
142.899	177.494	90							0.0106886
162.197	106.508	150.851							0.00610257
153.271	72	90							0.00474734
160.412	120.067	90.3549							0.00561819
167.44	134.164	90.3549							0.00881425
175.647	148.647	151.908							0.00861258
184.878	163.414	90.3549							0.0145485
194.987	170.845	151.908							0.0221369
202.899	156.78	151.908							0.0100679
205.845	142.899	151.908							0.0053597
199.72	128.763	151.908							0.0085575
64.0312	115.117	150.532							0.0102063
0	102.157	92.8009							0.00616781
75.0733	90.1776	139.04							0.00486612
87.6584	79.6241	96.1873							0.0419179
101.213	67.9117	128.016							0.0115553
115.395	55.4617	100.737							0.00735867
128.062	45.299	117.047							0.0129882
138.159	37.5766	106.301							0.0103737
148.432	0	106.151							0.00763136
158.846	31.0483	108.536							0.0125679
169.753	0	96.0208							0.00592774
180.71	50	87.6584							0.00968519
181.593	50	50							0.0303517
180.178	38.4187	103.557							0.0138234
180	41.6173	50							0.0315252
180	52.4976	110.725							0.017948
180	43.8634	119.616							0.00679858
120	56.6039	129.244							0.0124656
180	43.8634	130.231							0.00480212
120	56.6039	133.147							0.0166934
132.68	44.587	137.87							0.0132083
127.765	57.1664	143.778							0.00822979
139.27	50	147.729							0.0266275
146.219	61.4817	150							0.0182518
153.896	67.9117	90							0.0120773
162.788	75.0733	90							0.00877789
172.708	84.6877	150.213							0.00430604
183.488	95.352	90							0.0473012
194.659	101.213	90							0.00499537
199.72	108.536	90							0.00597329
205.845	115.395	150.426							0.00739253
194.525	121.869	151.697
217.338	122.376	154.208
194.525	120.266	155.242
32.9848	120	155.242
67.9117	117.456	155.242
32.9848	113.013	153.896
81.6088	104.077	140.869
96.0208	95.0789	128.515
108.591	88.0909	117.047
118.186	54.2955	106.151
128.062	83.6182	95.352
138.159	43.8634	84.6877
148.862	78.4857	87.6584
160.449	32.0624	75.0733
172.743	115.534	67.9117
180.71	64.0312	52.4976
180.178	77.2528	107.201
180	126.127	52.4976
180	126.554	116.362
180	122.442	124.193
180	120.333	125.22
120	120.067	128.25
180	120.333	132.665
120.266	122.442	136.938
118.406	126.554	139.714
112.872	132.484	90
125.491	138.852	90
132.439	145.382	150
140.869	152.263	90
150.532	160.449	90
161.208	168.808	150.426
172.337	176.952	152.118
183.488	186.118	153.792
194.987	196.163	156.678
207.085	192.042	160.112
199.72	88	156.78
64.0312	120.067	149.893
32	88	142.899
78.4092	134.164	132.439
90.598	148.647	119.214
99.3579	163.414	106.752
108.591	178	95.352
118.186	163.768	84.6877
128.561	149.893	74.2159
140	136.484	64.0312
152.263	123.693	67.9117
164.195	111.732	55.4617
174.768	100.896	50.636
180	87.6584	62.0967
180	75.0733	115.256
180	64.0312	62.0967
180.71	50.636	121.062
180.71	39.2428	122.115
180.71	32.0624	124.708
120.266	0	128.748
181.417	30	130.231
123.418	0	83.2346
104.633	63.5295	83.2346
98.326	63.5295	144.222
111.445	50	90
119.214	63.5295	90
128.515	65.5134	149.037
139.04	70.6824	147.309
150.107	70.6824	147.092
161.208	71.1337	147.309
172.708	74.6458	149.037
184.878	81.2158	151.803
197.596	87.6584	143.122
199.72	96.0208	135.779
210.761	106.151	128.763
201.475	115.395	122.654
33.9411	121.869	111.445
71.1337	128.748	98
33.9411	124.708	85.44
82.4621	122.376	74.2159
90.598	120.266	64.0312
99.3579	116.362	54.2955
109.179	109.563	45.299
120.333	104.785	39.2428
132.484	95.0789	60
143.388	86.6256	120
153.727	78.8923	60
164.195	73.8647	120.532
174.768	72.111	122.638
180	0	124.193
180.178	108.683	69.857
180.887	55.4617	69.857
182.822	64.0312	133.147
182.822	117.729	75.1532
183.521	128.141	90
127.499	139.614	137.419
91.236	136.294	133.641
84.309	134.402	131.712
98	134.164	131.469
106.752	134.402	131.712
117.047	136.294	133.641
128.016	140	137.419
139.04	145.382	130
150.532	152.053	121.869
162.788	158.644	115.117
175.647	165.167	108.24
188.987	172.743	103.402
202.712	181.417	91.236
206.804	189.526	77.5887
65.5134	198.111	65.0231
0	198.716	54.2955
75.1532	198.716	45.299
82.4621	121.128	37.5766
91.3017	89.4427	32.0624
101.902	135.115	60
113.49	149.506	60.531
123.223	164.195	61.0574
133.207	179.109	62.0967
143.388	171.406	125.22
153.727	158.202	64.1249
164.195	145.561	75.1532
175.499	133.641	128.763
180.887	121.869	122.654
182.296	108.536	118.406
184.391	96.0208	116.224
186.29	81.6088	115.948
186.976	67.9117	116.224
127.499	55.4617	118.406
189.019	45.299	122.654
136.235	37.5766	117.593
77.5887	34	108.536
71.1337	0	101.213
85.44	34	94.3398
95.352	0	88.7468
106.151	37.5766	84.309
117.047	0	72.4707
128.515	78.4092	58.8218
140.869	81.6088	46.6905
153.896	64.0312	37.5766
167.44	63.5295	32.0624
181.384	78	30
195.643	78	121.062
206.804	78	60
209.695	79.6241	64.1249
208.038	84.309	120.283
63.5295	85.44	115.117
0	85.8138	108.24
68.9348	88.7468	103.402
76	94.3398	100.896
85.5102	101.213	100.578
95.0789	108.536	100.896
104.077	117.593	103.402
113.49	128.016	108.24
123.223	132.665	106.151
133.207	126.744	96.0208
143.388	122.638	87.6584
154.557	120.532	81.2158
166.517	116.362	74.6458
179.109	109.563	71.1337
184.391	103.557	65.0231
187.147	98.4886	56.6039
190.536	88.0909	43.8634
191.708	78.8923	34
193.701	72.111	30
136.235	66.5733	30
191.039	64.622	112.872
129.244	0	60
65.0231	104.785	60
58.8218	50	109.417
74.2159	55.4617	105.546
84.6877	113.013	101.843
95.352	122	94.3398
106.752	132.076	88.7468
119.214	143.234	85.8138
132.439	150.572	85.44
146.219	148.862	85.8138
160.412	148.647	88.7468
174.367	148.862	94.3398
188.478	150.572	95.352
202.869	153.935	84.6877
208.038	158.846	75.0733
217.486	165.167	67.9117
211.547	171.814	61.4817
0	178.572	57.1664
65.1153	185.602	52.4976
0	193.701	46.6905
72.111	202.583	41.6173
78.8923	201.911	34
86.6256	201.911	34
95.0789	108.812	98.326
104.077	137.928	60
113.49	108.812	94.3398
123.223	152.053	91.236
134.164	166.517	86.9253
146.041	181.24	81.2158
158.644	180.144	74.6458
171.814	167.631	71.1337
185.429	155.756	70.6824
190.536	143.122	71.1337
194.525	130	74.6458
197.626	115.395	81.2158
196.977	101.213	85.44
191.039	87.6584	74.2159
129.244	75.0733	64.0312
186.29	64.0312	55.4617
124.193	54.2955	50
182.822	46.6905	44.587
121.062	43.8634	41.6173
180.71	43.8634	37.5766
120	46.6905	37.5766
54.2955	0	34
64.0312	54.2955	84.309
54.2955	40.7922	60
74.2159	96.0208	79.6241
85.44	101.213	77.5887
98	81.6088	72.4707
111.445	93.3167	69.3109
125.491	92.9731	61.4817
139.27	92.9731	57.1664
153.271	92.9731	56.6039
167.631	94.3398	57.1664
182.264	98.326	61.4817
197.109	100.578	69.3109
212.123	100.896	77.5887
211.547	103.402	65.0231
227.271	108.24	54.2955
215.741	115.117	45.299
0	121.869	39.2428
66.5733	130	34.9285
0	133.147	34
72.111	130.231	34
78.8923	125.22	60
86.6256	122.115	65.5134
95.0789	116.362	60
104.077	109.563	63.5295
114.612	103.557	58.8218
126.301	98.4886	56.6039
138.852	90.598	50
152.053	82.4621	44.587
165.747	73.8647	43.8634
179.822	66.5733	44.587
194.196	62.6099	50
199.078	0	59.3633
204	0	69.3109
196.977	106.301	58.8218
191.039	50.636	46.6905
186.29	115.534	37.5766
182.822	126.127	32.0624
180.71	137.535	32.0624
120	148.499	31.0483
180	160.112	52.4976
120	163.609	50
180	163.414	52.4976
120	163.609	46.6905
54.2955	165.167	43.8634
45.2548	168.238	41.6173
65.0231	172.743	34.9285
77.5887	178.572	34
91.236	185.429	34.9285
104.633	192.208	41.6173
118.406	189.652	50
132.68	189.652	61.4817
147.309	197.585	61.4817
162.197	206.456	56.6039
177.279	141.322	43.8634
192.51	114.543	34
207.856	156.205	38.4187
223.294	170.317	37.5766
215.741	184.738	34
238.805	189.832	34
213.354	178	31.0483
254.378	164.742	30
220.699	150.107	31.0483
0	135.779	34.9285
66.5733	121.869	44.587
0	108.536	77.5887
72.111	96.0208	69.3109
78.8923	84.6877	65.0231
86.6256	74.2159	71.1337
96.4158	65.0231	84.309
107.703	58.8218	79.6241
120.067	56.6039	91.586
133.207	56.6039	90.1776
146.915	58.8218	100.896
161.047	65.0231	98
175.499	40.7922	111.445
187.883	59.3633	106
196.489	41.6173	119.214
202.741	50	101.213
196.977	44.587	115.395
191.039	115.395	110.869
186.29	121.869	61.4817
182.822	101.213	44.587
180.71	110.869	50
180	108.536	57.1664
180	108.24	69.3109
120	108.24	61.4817
180	108.24	74.6458
120	109.417	69.3109
180	112.872	81.2158
120	115.948	90.1776
46.6476	116.224	98
58.8218	118.406	104.633
46.6476	122.654	112.872
71.1337	128.763	122.654
84.309	135.779	132.439
98.326	132.076	130
112.872	126.886	110.869
127.765	122.784	126
142.899	119.616	108.536
158.202	116.362	123.952
173.632	109.563	118.929
189.156	103.557	70.6824
204.754	98.4886	43.8634
220.409	91.586	81.2158
236.11	83.2346	88.7468
251.849	75.1532	94.3398
224.437	30	102.157
0	30	111.445
66.5733	0	118.406
0	0	125.746
72.111	101.371	134.596
80.4984	43.8634	144.679
90.9505	50.636	144.9
102.84	108.683	141.322
115.724	117.729	133.207
129.306	128.141	118.929
143.388	139.614	122.654
157.835	151.908	96.3328
168.487	164.839	57.1664
179.522	178.269	34.9285
191.259	178.393	43.8634
199.56	178.572	71.1337
197.14	180	85.8138
191.207	182.822	100.896
186.462	186.976	108.24
182.997	192.375	115.117
180.887	198.917	123.693
180.178	196.774	132.439
180	196.774	139.27
180	136	147.309
180	160.012	156.576
120	136	148.647
180	175.283	136.059
120	189.526	123.693
52.4976	199.85	111.732
40.7922	185.224	85.0412
65.5134	170.845	61.4817
79.6241	156.78	38.4187
94.3398	143.122	74.6458
109.417	130	88.7468
124.724	117.593	103.402
140.186	106.151	118.406
155.756	95.352	128.763
171.406	85.44	136.484
187.115	77.5887	145.561
202.869	72.4707	153.271
218.66	70.6824	156.576
234.478	70.6824	147.309
250.32	72.4707	139.04
224.437	77.5887	128.016
265.36	69.3109	115.117
225.575	61.4817	102.157
62.6099	44.587	85.0412
0	57.1664	90.1776
68.469	43.8634	62.482
77.2528	56.6039	69.3109
88.0909	43.8634	38.4187
100.319	56.6039	81.2158
113.49	57.1664	94.3398
127.311	134.164	108.24
140.3	104	122.654
150	120	137.419
160.711	121.869	149.893
172.244	135.779	158.202
184.445	130	149.893
197.19	126	142.899
198.434	123.952	134.596
192.541	123.693	125.746
187.83	123.693	117.047
184.391	123.693	106.151
182.296	124.724	94.3398
180.887	127.765	81.2158
180.178	131.469	51.225
180	131.712	79.6241
180	132.559	39.2428
180	129.877	90.1776
120	126.886	102.157
180	125.873	115.117
120	122	128.763
180	117.456	142.899
120	113.013	155.756
50	110.725	145.561
63.5295	104.995	136.484
50	99.0353	128.763
78	93.3809	121.869
92.9731	89.174	112.872
108.24	79.6241	104.633
123.693	71.1337	95.352
139.27	30	84.6877
154.932	30	74.2159
170.658	102	43.0813
186.43	43.8634	55.4617
202.237	110.436	98.326
218.073	120.416	55.4617
233.932	131.59	111.732
249.808	143.234	123.693
260	155.242	136.484
231.041	167.917	149.893
0	181.119	144.679
68	193.536	133.641
0	193.701	123.693
76.8375	195.018	115.117
87.7268	197.626	108.24
100	201.475	100.896
113.208	206.495	91.586
123.822	212.603	84.309
132.801	211.206	74.2159
143.01	164.742	64.0312
154.208	143.108	40
166.193	179.611	108.536
178.807	194.659	92.9731
191.927	206.155	93.3167
197.19	192.01	96.0208
195.182	178.18	110.869
190.536	164.742	101.213
187.147	151.803	115.395
184.391	139.499	108.24
182.296	128.016	121.869
180.887	117.047	108.536
180.71	106.752	123.952
180.71	98	105.3
180.71	91.236	123.693
180.71	86.9253	96.7471
180.71	85.44	94.3398
120	85.44	63.5295
180.71	86.9253	109.417
121.326	90.1776	124.724
63.5295	81.2158	140.186
78	74.6458	141.591
63.5295	71.1337	133.641
92.9731	70.6824	122.654
108.24	70.6824	111.732
123.693	57.1664	102.157
139.27	71.1337	94.3398
154.932	61.4817	87.6584
170.658	74.6458	79.6241
186.43	81.2158	71.1337
202.237	108.24	64.0312
218.073	103.402	54.2955
233.932	94.3398	33.9411
249.808	101.213	120.283
255.531	115.117	78.4092
232.964	108.24	92.9731
65.5134	121.869	123.952
0	112.872	126
76	127.765	130
85.5102	117.047	135.779
96.4158	132.439	139.27
107.703	120.283	123.693
117.456	135.307	96.7471
126.886	125.491	108.24
137.535	139.957	87.7268
149.144	132.439	78
161.505	146.219	108.24
174.459	139.27	78
187.2	153.271	123.693
187.2	144.9	129.306
187.2	160.012	127.311
187.2	147.959	122.963
187.2	163.573	111.732
187.147	150.532	100.896
184.391	165.904	90.1776
182.997	154.726	81.2158
182.822	169.717	74.6458
182.822	160.412	67.9117
182.822	174.917	59.3633
182.822	167.44	52.4976
182.822	181.384	35.7771
182.296	175.647	35.7771
122.115	188.987	98
79.6241	184.878	55.4617
94.3398	197.596	64.0312
79.6241	194.987	78.4092
109.417	207.085	111.445
124.724	205.845	125.491
140.186	217.338	139.499
155.756	198.404	141.322
171.406	202.237	144.9
187.115	182.964	150.107
202.869	187.115	139.499
218.66	167.631	123.952
234.478	172.151	108.536
249.936	152.434	88.0909
250.958	157.391	108.24
229.085	142.899	78
72.4707	120.333	117.047
58.8218	88.3629	115.724
62.0967	104	113.49
62.0967	134.402	110.923
86.9253	148.862	102.157
64.1249	144.9	90.1776
101.843	141.322	79.6241
66.5733	139.499	69.3109
117.047	139.27	61.4817
72.111	138.463	55.4617
130.476	135.425	50
86.6256	132.559	33.9411
0	131.59	33.9411
72.111	128.141	88.7468
0	124.595	54.2955
80.4984	121.474	55.4617
90.9505	119.616	103.402
102.84	115.724	118.406
113.013	113.49	132.076
122.784	109.179	143.234
133.761	104.995	155.242
145.671	101.272	160.012
158.304	99.0353	154.557
171.499	93.3809	141.322
176.828	88.0909	126
176.647	83.2346	110.869
176.647	77.5887	88.0909
176.647	31.0483	96.0208
176.647	31.0483	74.2159
176.828	30	85.44
178.269	96.8504	101.843
179.254	37.5766	85.44
181.384	43.8634	100.578
184.878	103.247	100.319
185.602	111.589	99.0353
183.172	121.474	93.3809
181.417	132.559	81.2158
180.71	144.568	69.3109
122.115	157.29	59.3633
180.178	170.564	50
120	184.272	40.7922
98.326	198.323	40.7922
112.872	208.959	33.9411
98.326	210.181	81.2158
127.765	212.603	48
142.899	216.185	54.2955
158.202	220.871	94.3398
173.632	226.592	108.24
189.156	225.424	122.654
204.754	164.73	137.419
220.409	185.224	148.499
232.835	164.73	160.112
234.068	199.85	158.644
235.16	200.33	146.041
226.274	189.156	134.164
52.4976	178.718	123.223
41.6173	169.151	113.49
46.6905	160.611	101.213
58.8218	150.107	64.0312
65.0231	139.04	65.0231
77.5887	128.515	58.8218
91.236	119.214	56.6039
105.546	111.445	85.8138
120.283	105.546	56.6039
135.307	101.843	83.2346
86.6256	100.578	74.6458
140.855	100.578	40
96.1873	101.843	40
68.469	102.157	32.9848
0	94.3398	32
77.2528	88.7468	61.4817
88.0909	85.8138	0
100.319	85.44	32
110.725	85.44	48
120.681	85.8138	74.6458
131.833	88.7468	87.6584
143.903	81.2158	100
156.678	94.3398	113.208
164.839	90.1776	127.059
163.279	102.157	141.365
163.083	100.896	155.242
163.083	111.732	165.167
163.083	103.402	152.053
162.788	118.406	138.852
162.788	122.654	126.301
162.788	128.763	114.612
163.573	135.779	104.077
165.904	142.899	95.0789
169.717	147.309	55.4617
170.658	150.532	43.8634
170.658	154.726	39.2428
171.406	160.412	34.9285
173.632	167.44	52.4976
177.279	174.367	0
120	179.254	0
166.193	181.384	65.5134
120	184.878	76.8375
116.224	189.663	87.7268
131.712	195.643	100
147.309	202.712	113.208
131.712	210.761	127.059
162.197	219.682	141.365
177.279	222.144	156
192.51	207.239	158.846
207.856	192.51	145.382
213.925	178	132.484
217.486	163.768	120.067
218.22	142.899	107.703
219.39	149.893	96.4158
226.274	128.763	86.6256
221.712	136.484	50.636
207.856	115.117	69.3109
41.6173	123.693	56.5685
34.9285	111.732	57.6888
34.9285	109.179	69.3109
41.6173	75.8947	79.6241
50	88.3629	81.2158
59.3633	122.442	90.1776
71.1337	136.294	94.3398
84.309	150.572	102.157
98	149.144	108.24
111.445	141.209	115.117
125.491	134.715	122.654
136.484	129.877	128.763
128.763	126.886	137.419
96.1873	124.595	142.899
122.654	121.474	157.391
90.7083	120.416	56.6039
30	117.729	0
76.8375	114.978	68
30	111.589	76.8375
87.7268	107.703	87.7268
100	102.84	100
110.436	100.319	113.208
120.416	96.7471	127.059
131.59	93.3809	141.365
143.68	89.174	156
155.242	87.7268	153.935
151.908	83.2346	140
150.213	77.5887	126.554
150	71.1337	113.772
150	34	101.902
147.959	34	90.9505
147.092	95.5196	80.4984
147.092	34	40
147.092	37.5766	44.587
147.959	100.737	32
150.532	106.902	0
154.726	114.978	0
154.932	124.595	50
154.932	135.425	33.9411
155.756	147.201	52.4976
158.202	159.712	45.2548
162.197	172.8	59.3633
162.788	186.344	56.5685
120	200.25	69.3109
150.851	214.448	79.6241
109.417	225.46	90.1776
149.037	227.719	100.896
164.548	231.067	111.732
180.144	223.294	123.693
164.548	223.294	136.484
194.494	192.01	149.893
195.806	171.767	157.391
198.404	200.968	163.768
202.237	189.156	172.151
202.396	178	178
203.657	166.865	187.115
206.155	156.576	192.51
204.754	147.309	200.09
44.587	139.27	44.587
43.8634	132.68	0
34.9285	127.765	0
50	124.724	57.1664
59.3633	123.693	68.469
69.3109	120.283	77.2528
79.6241	117.047	88.0909
91.586	115.948	100.319
104.633	115.948	113.49
118.406	117.047	127.311
132.439	115.117	141.591
123.693	108.24	156.205
115.117	103.402	150.572
108.24	100.896	136.294
90.7083	100.578	122.442
103.402	100.578	109.179
90	100.896	96.7471
34	103.402	85.5102
87.7268	108.24	76
34	115.117	32.9848
100	123.693	56.6039
110.436	133.641	48
120.416	137.419	32
131.59	142.899	57.1664
143.68	149.893	61.4817
143.234	156.78	65.5134
139.614	162.197	71.1337
137.768	165.904	79.6241
137.535	169.717	90.1776
135.307	174.917	100.896
132.439	181.384	111.732
131.469	188.478	122.654
131.469	194.659	133.641
131.469	196.947	145.561
132.439	200.17	158.202
135.307	204.597	171.406
139.27	210.152	185.051
139.27	216.749	199.048
139.27	224.294	200.09
140.186	226.636	213.326
142.899	226.777	186.858
147.092	213.326	41.6173
147.092	199.048	0
147.309	185.051	0
108.24	171.406	50
178.539	158.202	61.4817
178.718	145.561	72.111
180.144	133.641	80.4984
178.718	111.732	90.9505
182.964	122.654	102.84
186.43	111.732	115.724
186.601	113.772	129.306
187.968	82.365	143.388
190.672	126.554	157.835
194.659	140	148.862
56.6039	146.328	134.402
56.6039	140.071	120.333
43.8634	131.833	106.808
57.1664	124.852	94.0638
61.4817	119.616	82.4621
69.3109	116.362	72.5534
79.6241	114.978	0
90.1776	111.589	44.587
100.896	109.179	39.2428
112.872	106.808	34.9285
125.746	102.84	39.2428
119.214	100.319	50
111.445	96.4158	45.299
102.157	90.9505	55.4617
94.3398	88.0909	48
88.7468	85.5102	64.0312
85.8138	44.587	48
46.6905	44.587	67.9117
90.1776	39.2428	48
46.6905	34.9285	70.6824
100.896	34	70.6824
111.732	31.0483	71.1337
123.693	0	74.6458
136.484	95.5196	79.6241
132.076	34	84.309
128.141	101.371	91.586
126.127	108.683	100.896
125.491	117.729	111.732
120.283	128.141	122.654
117.047	139.614	133.641
115.948	151.486	144.679
115.948	163.67	155.756
115.948	176.465	167.631
117.047	189.747	180.144
120.283	203.421	193.173
123.693	217.412	206.62
123.693	231.664	220.409
123.693	233.452	184.098
124.724	228.464	34.9285
127.765	207.856	0
131.469	189.526	0
131.469	191.175	44.587
131.712	189.526	57.1664
108.24	178.718	68.9348
133.641	166.865	76
88.7468	155.756	85.5102
164.548	144.679	96.4158
167.631	134.596	107.703
164.548	125.746	120.067
170.658	118.406	133.207
170.845	112.872	146.915
172.337	109.417	161.047
175.283	108.24	148.647
194.659	108.24	134.164
179.611	108.24	120.067
185.224	109.417	106.508
70.6824	112.872	93.723
67.9117	115.724	82.0731
56.6039	120.067	40
70.6824	122.654	40
71.1337	118.406	41.6173
74.6458	116.224	34.9285
81.2158	115.948	33.9411
90.1776	115.948	39.2428
100.896	116.224	50
111.732	118.406	55.4617
122.654	122.654	61.4817
117.047	128.763	67.9117
106.752	136.484	75.0733
98	145.561	81.6088
90.1776	152.434	85.44
81.2158	157.391	85.44
74.6458	163.768	85.8138
85.8138	170.845	88.7468
71.1337	177.279	94.3398
70.6824	181.384	98.326
65.0231	184.878	104.633
77.5887	189.663	112.872
102.157	195.643	122.654
77.5887	199.399	133.641
115.117	203.686	144.679
123.693	206.804	155.756
122	211.092	166.865
117.729	212.047	178
115.534	212.047	189.832
111.445	212.047	202.237
105.546	212.047	215.119
101.843	212.047	228.394
100.578	212.198	182.702
100.578	213.401	41.6173
100.578	206.62	0
101.843	193.173	50
105.546	180.144	61.4817
108.24	167.631	74.6458
108.24	155.756	82.4621
108.24	144.679	91.3017
109.417	133.641	101.902
112.872	111.732	113.772
115.948	123.693	126.301
115.948	115.117	138.852
116.224	120.333	152.053
100.896	91.214	163.414
100.896	132.484	148.647
152.434	144.568	134.164
154.932	136.367	120.067
152.434	129.63	106.508
155.139	123.822	93.723
156.78	116.362	56
160.012	110.725	56
164.742	107.201	44.587
170.845	104.995	43.8634
81.6088	101.272	34.9285
77.5887	96.7471	50
67.9117	94.0638	59.3633
85.44	90.9505	67.9117
85.44	88.0909	74.6458
85.8138	86.6256	81.2158
88.7468	80.4984	87.6584
94.3398	38.4187	96.0208
102.157	38.4187	100.578
111.732	38.4187	100.578
122.654	90.7083	100.896
117.593	30	103.402
106.151	34	108.24
95.352	93.488	112.872
85.44	98.813	118.406
77.5887	106.301	125.746
69.3109	115.534	134.596
61.4817	126.127	144.679
57.1664	137.535	155.756
70.6824	149.144	166.865
56.6039	161.505	178
56.6039	174.459	189.156
94.3398	187.883	200.33
102.157	201.683	212.123
94.3398	215.787	224.437
111.732	230.139	235.975
113.296	226.212	178.269
108.683	219.9	50
106.301	214.597	0
98	192.51	59.3633
91.236	168.808	69.3109
86.9253	169.151	81.2158
85.44	168.808	90.598
85.44	156.576	99.3579
85.44	144.679	109.179
86.9253	133.641	120.333
91.236	122.654	132.484
92.9731	112.872	145.382
92.9731	104.633	158.644
92.9731	98.326	163.414
94.3398	94.3398	148.647
98.326	92.9731	134.164
100.578	92.9731	120.067
100.578	92.9731	106.508
100.896	94.3398	93.723
100.578	98.326	56
139.27	102.84	55.4617
139.499	107.703	50.636
139.27	113.772	43.8634
141.322	120.067	57.1664
144.9	121.128	61.4817
150.107	124.258	69.3109
150.107	129.306	79.6241
85.44	131.712	87.6584
74.2159	133.641	94.3398
77.5887	137.419	101.213
96.0208	142.899	108.536
100.578	149.893	115.395
100.578	158.202	115.948
100.896	164.195	116.224
103.402	163.414	118.406
108.24	163.414	122.654
115.117	164.195	127.765
123.693	166.517	132.68
121.869	170.317	139.27
108.536	173.851	147.309
96.0208	177.494	156.576
84.6877	181.24	166.865
74.2159	184.738	178
65.0231	188.68	189.156
58.8218	192.042	200.33
50	196.652	211.518
44.587	197.677	222.72
43.8634	197.677	234.478
43.8634	197.677	178.269
75.0733	197.677	178.269
67.9117	197.677	59.3633
64.0312	197.838	0
101.371	199.128	69.3109
64.0312	201.683	79.6241
95.352	202.237	90.1776
85.44	189.832	99.3579
77.5887	178	108.591
72.4707	166.865	118.186
70.6824	155.756	128.561
70.6824	145.561	140
70.6824	136.484	152.263
72.4707	115.117	165.167
77.5887	128.763	164.195
78	122.654	149.506
78	128.561	135.115
78	101.823	121.128
79.6241	140	107.703
84.309	135.897	73.7564
85.44	127.64	73.7564
85.44	120.416	64.0312
85.8138	114.612	53.6656
88.7468	107.703	50.636
123.952	101.902	67.9117
126	96.7471	71.1337
130	93.3809	74.6458
81.2158	89.174	81.2158
67.9117	85.5102	90.1776
74.2159	82.4621	100.896
94.3398	80.4984	108.24
106.752	37.5766	115.117
115.395	37.5766	121.869
115.948	34	130
116.224	34	131.469
118.406	90	131.712
122.654	30	133.641
128.763	30	137.419
130	90.3549	142.899
115.395	93.145	147.309
101.213	98.4886	153.271
87.6584	104.785	160.611
75.0733	113.013	169.151
64.0312	122.784	178.718
54.2955	133.761	189.156
46.6905	145.671	200.33
41.6173	158.304	211.518
34.9285	171.499	198
34	185.138	198
34	198.645	188.733
45.299	212.349	180.411
84.6877	217.117	65.0231
45.299	212.349	0
74.2159	206.698	0
65.0231	201.047	71.1337
58.8218	177.279	79.6241
56.6039	148.647	90.1776
56.6039	136.059	99.3579
56.6039	124.258	108.591
58.8218	122.654	118.186
63.5295	124.258	128.062
63.5295	111.732	138.159
63.5295	100.896	148.862
63.5295	91.586	160.449
65.5134	84.309	172.743
70.6824	79.6241	166.517
70.6824	78	152.053
70.6824	78	137.928
71.1337	78	124.258
71.1337	79.6241	93.6376
61.4817	84.309	93.6376
50	90.9505	78
55.4617	96.0208	64.4981
67.9117	101.213	53.6656
74.6458	106.508	78.4092
87.6584	107.703	81.6088
101.213	111.212	85.8138
115.117	116.825	88.7468
128.515	122.963	94.3398
131.469	129.306	102.157
131.712	135.823	111.732
133.641	142.267	121.869
137.419	150.147	128.763
141.322	152.053	135.779
126	149.506	143.122
110.869	148.647	147.092
96.0208	148.647	147.309
81.6088	149.506	149.037
67.9117	152.053	152.434
55.4617	156.205	157.391
45.299	159.248	162.197
37.5766	163.218	167.631
34	166.517	174.367
31.0483	170.317	182.264
30	173.851	191.175
30	177.494	200.968
32.0624	182.472	200.968
64.0312	183.576	211.518
32.0624	183.576	204.988
54.2955	183.576	76
46.6905	183.576	30
43.8634	183.576	82.4621
43.8634	183.75	90.598
43.8634	185.138	99.3579
46.6905	187.883	108.591
50	191.927	117.729
50	197.19	128.062
50	189.156	138.159
50	178	148.432
52.4976	167.631	158.846
56.6039	158.202	169.753
56.6039	149.893	181.417
56.6039	142.899	170.317
56.6039	122.654	156.205
55.4617	137.419	142.492
45.299	132.439	114.543
50	128.062	114.543
67.9117	101.823	92.9731
81.2158	101.823	75.8947
94.3398	138.159	64.4981
108.24	133.207	92.9731
121.869	124.258	93.3167
135.779	116.825	96.0208
147.092	110.923	100.896
147.309	104.077	103.402
149.037	96.4158	108.24
152.434	90.9505	115.117
139.499	85.5102	123.693
123.952	82.4621	133.641
108.536	78.4857	142.899
93.3167	34	149.893
78.4092	34	156.78
64.0312	34	162.788
50.636	32.0624	162.985
39.2428	90	164.548
32.0624	30	167.631
30	90.3549	172.151
30	91.7606	177.279
30	95.8541	178.885
30	102.313	178.885
30	110.725	186.59
30	120.681	195.305
30	131.833	204.127
30	143.234	81.2158
30	155.242	32.0624
30	167.917	30
31.0483	181.119	85.5102
0	194.412	91.3017
0	207.316	95.8541
0	203.735	102.313
35.7771	198.645	110.725
40.7922	193.918	120.681
43.8634	167.631	131.833
43.8634	167.631	141.986
54.2955	105.3	150.732
45.299	95.0789	160.599
45.299	84.309	171.394
64.0312	71.1337	180.71
75.0733	71.1337	175.499
87.6584	71.1337	161.839
101.213	65.5134	148.647
115.117	63.5295	121.852
128.763	63.5295	108.24
142.899	63.5295	90.1776
156.78	65.5134	108.24
162.985	71.1337	108.536
164.548	78.4092	110.869
154.932	81.6088	115.395
139.27	87.6584	118.406
123.693	93.723	122.654
108.24	95.0789	128.763
92.9731	99.0353	136.484
78	104.995	145.561
63.5295	110.923	155.756
50	116.825	163.768
38.4187	122.963	170.845
31.0483	130.046	178.18
30	138.622	178.718
30	137.928	180.144
30	135.115	178.885
30	134.164	178.885
50.636	134.164	182.428
50	135.115	187.275
39.2428	137.928	84.6877
45.299	142.267	44.587
55.4617	144.941	32.0624
64.0312	149.292	90.3549
74.2159	152.053	91.7606
84.6877	156.205	94.5093
96.0208	159.248	98.4886
108.536	163.218	104.785
121.869	168.618	113.013
135.779	169.812	122.784
149.893	169.812	133.761
163.768	169.812	145.547
178	169.812	152
171.406	169.812	157.785
155.756	170	164.924
140.186	171.499	172.881
124.724	174.459	181.24
109.417	178.807	168.618
94.3398	184.445	132.665
79.6241	191.259	132.665
65.5134	189.832	118.727
52.4976	180.144	93.2952
41.6173	171.406	90.1776
34.9285	163.768	123.693
31.0483	157.391	123.693
30	152.434	123.952
30	132.439	126
63.5295	146.219	130
63.5295	125.491	133.641
50	139.957	137.419
64.0312	135.307	142.899
67.9117	138.159	149.893
75.0733	108.591	158.202
84.6877	133.207	167.631
95.352	123.223	178
106.151	113.49	185.051
117.593	105.3	192.01
130	99.0353	194.494
143.122	93.3809	192.666
156.78	86.6256	192.666
170.845	80.4984	94.5093
185.051	76	50
173.632	72.5534	93.145
158.202	31.0483	94.5093
142.899	31.0483	98.4886
127.765	90	103.557
112.872	30	109.563
98.326	90	117.456
84.309	91.4112	126.886
71.1337	95.5196	136.938
59.3633	101.371	139.714
50	108.683	144.222
41.6173	117.729	150.306
34.9285	128.141	157.379
34	139.614	165.312
78	151.486	166.517
78.4092	163.67	125.22
63.5295	176.465	125.22
78	187.2	130.046
78.4092	197.19	107.331
81.6088	190.756	138.622
87.6584	185.311	139.27
96.0208	181.119	139.499
106.151	167.631	141.322
117.047	175.191	144.9
128.016	147.309	149.037
139.499	52.4976	152.434
151.803	41.6173	157.391
164.742	50	163.768
178.18	41.6173	171.406
192.01	50	180.144
177.279	50	189.832
162.197	52.4976	199.048
147.309	59.3633	206.155
132.68	64.0312	206.155
118.406	67.9117	208
104.633	74.6458	91.236
91.586	81.2158	81.2158
79.6241	83.6182	61.4817
69.3109	88.0909	50
59.3633	93.3809	98
50	99.0353	99.7798
44.587	104.995	98.4886
43.8634	110.923	99.7798
93.3167	118.727	103.557
96.0208	126.301	109.563
78.4092	124.258	116.362
92.9731	121.128	123.822
92.9731	120.067	129.244
93.3167	120.067	130.231
96.0208	121.128	133.147
101.213	124.258	137.87
108.536	128.062	143.778
117.593	131.027	150.732
128.016	135.115	120
139.04	137.928	120
150.107	142.267	121.062
161.604	144.941	142.267
173.816	149.292	121.852
186.601	155.177	150.147
197.109	156.474	154.932
182.264	156.474	155.139
167.631	156.474	156.78
153.271	156.474	160.012
139.27	156.474	164.548
125.746	156.678	167.631
112.872	158.304	172.151
100.896	161.505	178
90.1776	166.193	185.051
79.6241	172.244	193.173
69.3109	179.522	202.237
61.4817	187.883	202.237
57.1664	193.173	212.123
56.6039	185.051	100.578
115.395	178	91.3017
121.869	172.151	85.44
101.213	167.44	81.2158
96.0208	160.412	101.843
110.869	154.726	105.546
108.536	135.307	110.725
108.24	150.532	107.201
108.24	147.959	106
108.536	129.63	107.201
110.869	99.0353	109.417
115.395	124.258	112.872
121.869	113.49	118.406
130	104.077	124.193
139.499	95.0789	124.193
150.107	88.0909	125.22
161.208	45.299	128.25
172.337	45.299	132.665
183.837	37.5766	138.333
195.969	34	101.902
202.869	31.0483	101.902
188.478	0	118.406
174.367	90	151.486
160.611	30	118.406
147.309	90	157.29
134.596	90.7083	164.451
122.654	93.488	172.337
111.732	98.813	175.283
100.896	106.301	179.611
90.1776	114.978	182.964
81.2158	124.595	187.115
74.6458	135.425	192.51
71.1337	147.201	199.048
70.6824	158.304	206.62
130	167.726	206.62
135.779	177.37	117.047
126	185.311	70.6824
123.952	178.269	85.5102
123.693	172.43	91.3017
123.693	167.917	115.948
123.952	163.083	115.948
126	132.68	112.872
130	31.0483	104.633
135.779	30	98.326
143.122	0	94.3398
151.803	41.6173	92.9731
161.604	0	92.9731
172.337	50	94.3398
183.488	50.636	98.326
194.659	55.4617	104.633
206.155	61.4817	112.872
209.695	67.9117	121.062
195.806	71.1337	122.115
182.264	74.6458	68.9348
169.151	81.2158	68.9348
156.576	88.0909	76
144.679	93.3809	85.5102
133.641	100	111.445
122.654	107.703	146.328
111.732	113.208	111.445
102.157	111.212	154
94.3398	107.703	162.886
88.7468	106.508	172.244
85.8138	106.508	179.522
85.8138	107.703	187.883
144.9	111.212	197.19
150.107	114.333	189.156
141.322	117.644	189.156
139.499	121.128	200.33
139.27	124.258	94.0638
139.27	128.062	43.8634
139.499	131.027	56.6039
141.322	135.823	70.6824
144.9	142.267	106.808
150.107	143.68	120.333
156.78	143.68	122.654
164.742	143.68	111.732
173.816	143.68	100.896
183.837	143.68	91.586
194.659	143.903	84.309
205.845	145.671	79.6241
217.044	149.144	78
217.486	154.208	78
204.127	160.711	79.6241
191.175	168.487	84.309
178.718	177.37	91.586
166.865	185.311	100.896
155.756	193.422	60
144.679	192.51	60
133.641	187.115	61.0574
123.693	181.384	106.752
115.117	174.917	117.047
108.24	169.717	128.016
103.402	165.904	136.484
103.402	163.573	145.561
160.012	83.2346	155.756
164.742	77.5887	166.865
156.78	72.4707	85.5102
155.139	67.9117	34
154.932	58.8218	43.8634
154.932	46.6905	96.7471
155.139	90	109.179
156.78	30	120.416
160.012	90	112.872
164.742	90.3549	100.896
170.845	92.8009	90.1776
178.18	96.8504	79.6241
186.601	103.247	71.1337
195.969	111.589	65.5134
206.155	121.474	63.5295
217.044	131.833	63.5295
228.254	140.3	65.5134
226.142	149.144	71.1337
213.326	158.304	60
200.968	168.487	60
189.156	173.908	60
178	166.385	82.4621
166.865	160.112	32.0624
155.756	155.242	34
145.561	151.486	91.3017
136.484	118.406	101.902
128.763	0	111.589
122.654	0	110.923
118.406	39.2428	104.077
154.932	0	91.586
154.932	44.587	79.6241
154.932	50	69.3109
154.932	55.4617	59.3633
155.756	57.1664	52.4976
158.202	61.4817	50
162.197	69.3109	50
164.548	74.6458	52.4976
167.631	81.2158	52.4976
172.151	90.1776	59.3633
178	96.4158	90.598
185.051	100	39.2428
193.173	99.0353	99.3579
202.237	95.0789	106.902
212.123	93.723	108.591
222.72	93.723	100
233.932	95.0789	93.3809
235.567	99.0353	84.309
223.294	101.272	71.1337
211.518	104.995	59.3633
200.33	107.703	50
189.156	111.212	32
178	114.333	32
167.631	117.644	32
158.202	122.963	32.9848
149.893	130.046	55.4617
142.899	131.59	106.301
137.419	131.59	55.4617
137.419	131.59	109.179
139.27	131.59	99.3579
139.27	131.59	90.598
139.27	131.833	83.2346
139.27	133.761	50.5964
140.186	137.535	50.5964
142.899	143.01	40
147.309	150	0
149.037	158.304	0
152.434	166.385	259.237
157.391	173.908	225.22
163.768	182.527	214.149
171.406	192.094	203.106
180.144	202.237	250.192
189.832	195.643	192.759
200.33	189.663	241.868
211.518	184.878	183.227
223.294	181.384	234.342
233.932	163.573	173.908
233.932	179.254	60
222.72	178.539	60
211.518	90	60
200.33	30	56.5685
189.832	90	45.2548
180.144	90	269.05
171.406	91.4112	237.529
163.768	95.5196	225.22
157.391	101.371	259.361
157.391	108.683	250.32
123.693	116.362	242
123.693	123.822	234.478
123.693	131.833	173.908
123.693	140.3	227.833
124.724	150	166.577
127.765	160.711	275.071
131.712	163.279	231.586
133.641	155.242	237.529
137.419	148.499	270
142.899	143.234	260.346
[truncated: 237,669+ more rows]

## Sheet: Figure 4
VAPB distance (b)			Foci number (d)					Volume PLA foci (e)
NI	8 hpi		NI	4 hpi	8 hpi	12 hpi		NI	4 hpi	8 hpi	12 hpi
0	1.84512		8	331	1459	2917		0.0545625	0.160874	0.227528	0.245118
0	2.49504		3	408	1487	2445		0.0551318	0.1709	0.202315	0.284769
0	2.06115		20	434	874	454		0.040414	0.14638	0.190583	0.0929617
0	2.0207		12	224	1734	487		0.0506973	0.134968	0.184225	0.13158
0.865846	1.36497		5	513	1530	391		0.0707605	0.131691	0.181164	0.0989486
0.649521	1.10129		98	440	1906	1652		0.0669287	0.177746	0.166593	0.219141
0.730973	2.58344		40	213	1573	3440		0.065493	0.124771	0.203882	0.268809
2.51681	0.989029		16	581	735	1748		0.0555963	0.148913	0.206663	0.265881
0.812896	2.39872		38	479	1120	1744		0.0705864	0.143609	0.15818	0.243809
0	1.5752		15	313	1274	2121		0.101059	0.116365	0.149331	0.199922
0	1.5747		9	625	1517	1111		0.0596063	0.143331	0.170084	0.212954
0.995015	1.09909		12	409	1773	2622		0.0810798	0.137946	0.183883	0.297985
0	2.60086		10	257	1023	2633		0.0775921	0.139563	0.200523	0.223679
0	1.45585		110	470	1763	3226		0.077932	0.155331	0.144835	0.214164
0	1.29637		10	213	670	2766		0.0408455	0.132624	0.177004	0.219556
0	1.77667		10	382	820	2314		0.101898	0.119414	0.137375	0.292419
0.0895048	1.98126		67	816	1785	1256		0.0589242	0.138506	0.176751	0.185408
0.048074	1.65091		46	323	821	2276		0.0780704	0.130802	0.200452	0.219003
0	0.992197		16	374	1094	1303		0.0577536	0.113277	0.186517	0.120341
0	0.979819		20	247	2296	620		0.0765494	0.100737	0.204029	0.0807631
0	1.03138		11	482	939	1551		0.0655045	0.136518	0.195309	0.158029
0.466488	0.993048		54	327	1855	1164		0.0637612	0.103972	0.185414	0.113999
0.120416	1.15046		32	120	783	2093		0.0681582	0.10387	0.191834	0.136686
0.237112	2.35566		106	141	1891	2303		0.0833015	0.118398	0.179404	0.139478
0	1.19086		34	142	607			0.05332	0.131076	0.217314
0.0517472	1.1386		36	164	1317			0.0727301	0.101057	0.213837
0.0188562	0.895625		41	231	879			0.0490574	0.125664	0.218748
0.5335	1.45664				1185					0.20071
0.110955	0.697933
0.05	2.88944
0.136789	1.03529
0.0133333	2.11679
0	0.723571
0	2.53616
0	2.46293
1.00342	0.560991
0.660942	1.68208
1.25477	0.985517
0	1.24538
0	1.06771
0.222136	0.814234
0	1.5792
0.82925	2.02128
0	0.658627
0.0778175	1.03735
0	1.86414
0	1.43122
0	1.23774
0.0133333	1.94795
0	1.14601
0	1.34012
0	0.675574
0	1.25008
0.0669992	1.09262
0	1.28146
0.341825	0.418463
0.0298142	0.638784
0.403595	0.0188562
0.289674	1.66859
0	0.76176
0.0133333	1.24944
0.227547	0.678634
0.519498	0.121152
0.209656	0.17966
0.336584	0.0733333
0	1.15455
0	0.989388
0.312765	1.27103
0	0.155242
0	2.62367
0	0.826801
0.76318	0.755785
0	1.5276
0	1.25861
0	1.48734
0	0.634175
0.142984	0.751894
0	0.877579
0	1.00896
0.466774	2.21907
0.0266667	0.977576
0	0.933643
0	1.37473
0.0421637	1.2624
0.733	0.628967
0	0.472452
0	0.857548
0	2.83435
0.322559	1.22086
0.0421637	0.667341
0	1.33264
0.24037	0.510174
0	0.683463
1.33328	1.83002
0	0.945187
0	0.240463
0	0.0614636
0.593904	0.212498
1.26914	0.0328295
0	1.26059
0	1.19668
0	2.39281
0.0133333	1.16528
0	0.686642
0.0133333	0.620967
0	1.08247
0	1.90802
0	0.453346
0	0.0845905
0	0.767478
0.365529	1.13938
0	0.360015
0.227279	0.227547
0	1.5754
0	0.672772
1.37029	0.188208
0	0.335989
0.0266667	0
0	1.79605
0.0133333	0.343721
0	0.518984
1.1972	0.69507
0.0298142	1.07507
0.0298142	0.339428
0	0.864054
0.556697	2.0409
0	2.03482
0	2.10151
1.38446	0.498576
0	0.348983
0.623681	0.1335
0.03	1.0631
0.0743117	0.0401386
0	1.02307
0.0266667	0.294543
0.382985	0.276506
0.06	0.480046
0	0.718919
0.42353	0.569171
0.385285	1.05428
0.93704	1.30793
0.493435	0.901412
0.0133333	0.195761
0.28103	0.402561
0.534332	0.363578
0.975067	0.177889
0	0.03
0.667466	0.808297
0.107961	0.34527
0	0.497103
0.860239	0.20177
0.0133333	0.0517472
0	1.29344
0.237791	0.603333
0.432872	0.217153
0	0.103494
0	0.379766
0.279543	0.0614636
0.0354338	0.17
0.0188562	0.0133333
0.817285	0.556906
0.851378	0.425258
1.05462	0.338953
0.0133333	1.5448
0.0266667	0.085375
0	0.630203
0	0.241845
0.591796	0.621977
0.0133333	0.0133333
0	0.117804
0	0.549262
0	0.986807
0.123648	0.0481894
1.21246	0.0896908
0.517472	0.175499
0.096148	0.03
0.207846	0.691022
0.980663	0.0894427
0.129443	0.613333
0.0133333	0.62369
0.0133333	0.03
0.0133333	0.25318
0	0.0354338
0.0133333	0.20221
0.678634	0.822489
0	0.709687
0.251418	1.55184
1.02181	0.309282
1.06208	0.207953
1.76391	0.650752
1.75931	0.513982
1.29335	0.391138
0.474236	0.0919541
1.00675	0.651775
1.96264	1.477
0.838153	1.36447
0.711337	1.05956
0.593146	0.330673
0.624188	0.552006
0.479734	0.611673
0	0.595837
0.63847	0.492894
0.657267	1.31028
0.389644	0.567734
0.457056	1.23155
0.309426	0.161417
1.07452	0.587282
0.0133333	0.406298
0.470378	0.121472
0.0133333	0.229105
0.111754	0.654964
0.510697	0.989927
0.885839	0.658213
0.348967	0.854998
0.18868	0.600148
0.292499	0.551855
0.530168	1.46376
0.208806	1.16735
0.217051	1.01535
0.0401386	0.157515
0.481848	0.670787
0.490363	0.335079
0	1.7264
0.0626276	1.78065
0.948262	0.429366
0.451024	0.0778175
0.375366	0.679477
0.469704	0.54275
0.895625	0.367635
0.564358	0.0298142
0.750415	0.151181
0.185712	0.946391
0.506184	0.556587
0.359026	0.0845905
0.338641	1.40447
0.577975	1.8415
0.0188562	1.57057
0.550727	0.388058
0.0377124	0.245334
0.340261	0.702132
0.48416	0.818352
0.554186	0.530084
0.177889	0.577658
0.554937	0.680261
0.03	0.220328
0.0298142	0.808318
0.0133333	0.735784
0.431844	1.11567
0.637225	0.532207
0.543006	0.0354338
0.0943398	1.05082
2.07696	0.99208
0.388172	1.93556
0.240947	1.3735
0.566824	0.113969
0.0666667	0.606859
0.558888	1.13016
1.94797	0.297564
0.640451	0.176415
0.0679869	0.871576
0.0328295	0.70971
0.0421637	0.133333
0.780456	0.0864741
0.048074	0.119257
0.096148	1.40431
0.159757	0.361002
0.0422953	0.197878
0.535838	0.35704
0.0266667	0.0768838
1.3915	0.187617
1.87603	0.399569
0.187142	0.917993
1.50682	0
0.463992	0.78848
0.433128	0.61327
0.272295	0.764671
1.86555	0.229395
0.0133333	0.235348
0.0266667	1.22739
1.7081	0.838305
0.189502	1.51558
1.15728	0.125786
1.43416	0.354291
0	0.283471
1.61499	0.780313
0.180154	1.12713
0.0731057	1.51529
0.426875	1.90967
1.69396	0.626241
1.15449	0.31693
1.72532	0.763297
1.34133	0.0481894
0.585994	1.61015
0.870453	0.719267
0.945545	0.656184
0.468378	0.356339
1.72049	0.21797
0.03	1.42872
0.639939	1.24315
0.890643	0.499956
1.39548	0.273333
0.277208	0.767565
1.04896	0.103494
1.35069	0.21919
0.888944	0.759415
0.326871	0.303168
0.909114	0.435941
0.518802	0.922412
0.0298142	0.247296
0.577504	1.28738
0.852245	2.21704
0.613342	1.0974
0.21919	1.49696
1.46517	1.19809
0.47502	0.283157
0.676535	0.197878
0.131318	0.822462
0.335526	0.0298142
0.568546	0.200998
0.623289	0.131318
1.20473	0.561585
1.4818	0.850621
1.28821	1.24441
1.64974	1.25727
1.13428	1.46885
0.944887	1.45498
1.23117	0.173845
1.63175	0.160555
1.334	0.210924
1.64187	0.417878
0.668473	0.656624
0.187617	1.61395
0.357414	1.09711
1.0685	0.739677
0.0963789	1.0195
0.0906765	0.610801
0.107497	0.893756
1.47504	0.200693
0.396709	0.194708
0.0906765	0.924458
1.36189	1.33033
0.0188562	1.63049
0.0377124	0
1.76839	0.0188562
0.630626	0.605686
0.583819	0.63834
0.122972	0.412688
0.0188562	2.00019
0.23516	1.6579
0.165462	0.500144
0.104137	0.268514
1.47694	0.400444
0.366667	0.648005
0.190904	0.783504
0.190933	1.43909
1.68939	0
0.201439	0.401774
0.97	0.427304
0.0266667	0.120416
0.989456	0.281977
0.0943398	1.75051
0.134825	1.82633
0.0845905	0.227058
0.0517472	0
1.38924	0.511251
2.12952	1.81012
0.118556	1.45187
0.664873	0.0942809
2.08964	0.0133333
0.152607	0.077746
0.444735	1.40539
0.867288	0.440404
0.892493	0.229395
0.0566667	0.580354
1.6861	1.05773
1.08722	1.61074
0.316245	1.88543
0.371723	1.5029
0.557066	1.18929
0.472017	0.46064
0.144222	0.20594
0.968297	0.74024
0.0628932	0.497114
0.927026	1.28053
0.0401386	0.672714
1.48594	1.36672
1.40818	0.481479
0.171788	1.84442
1.54042	1.95332
1.04678	1.11317
1.551	1.93113
1.01598	0.478528
2.39021	1.39252
0.0354338	1.47233
0.246419	1.65342
1.92319	1.33555
0.0266667	0.615937
0.081377	0.0963789
2.54787	0.977434
2.33433	1.19808
0.504392	0.271805
0.938941	0.31127
2.49576	0.938107
1.10494	0.512987
0.955039	0.911513
0.75921	1.28736
1.53641	1.70569
0.521206	1.67608
2.49502	1.80789
1.69398	1.78503
1.77679	0.394912
1.09139	1.68597
1.70293	1.04656
1.39956	0.181873
0	0.144875
0.515709	0.44
0.548776	0.526888
0	1.34452
1.16886	1.69425
0.04	1.64987
0	1.69534
0	1.23674
0.619686	0.672673
0	0.654158
0.107497	0.372036
0	1.6795
0	1.00991
0.496129	0.300296
0.773448	1.67296
0.0266667	1.30456
0.0133333	0.470945
0.0718022	0.393291
0.495536	1.40026
0.544151	1.06057
0.253881	1.45462
0	0.517784
0.0133333	0.506316
0	1.57999
1.45188	0.7571
0.96646	0.798784
0.341256	0.786921
0.281445	1.53725
0.316087	0.923911
0.234852	1.30178
0.98098	0.561466
1.50562	0.387413
0.05	1.50768
1.1494	1.50006
1.9052	1.45941
0.858112	0.845905
0.0533333	0.15206
0	0.48849
0.812247	0.775751
0.200472	1.61735
0.417612	1.47048
0	0.152352
0.275217	0.420383
0.724676	0.762226
0.72111	1.05973
0	0.699468
0.414193	0.658922
0.415599	0.847716
0	0.662193
0.897428	1.34515
0.573062	0.759305
0.426159	1.27717
0.369038	1.10119
0.32402	0.265686
0.351821	1.1906
0.354275	0.56001
0.369745	0.581043
1.39803	0.693237
0.339035	0.969971
0.449209	1.52024
0.869745	1.13854
0.366257	0.639062
0.320555	0.827372
0.0743117	1.16497
0.304047	1.38044
0.324208	0.619821
0.173365	1.7852
0	1.17333
0.729147	0.71018
0.511034	0.422072
0.0133333	0.984863
0.948408	1.36545
0.504039	0.327957
0.723725	0.583971
0.195306	0.530827
0.126535	0.2613
0.531675	1.5453
0.524256	0.504425
0.441122	1.07416
1.2758	1.0262
0.0133333	0.94441
0	0.167895
1.76343	0.364478
0	0.246216
0.149815	0.545293
0.540792	1.12008
0.345704	1.40654
0.381576	1.0823
0.0948098	0.412311
0.0754247	0.213983
0.144837	0.633307
0.871882	1.00755
0	0.502007
0.857911	0.0133333
0	0.25307
0.0133333	1.06134
0.731513	0.569756
0.0549747	0.646907
0.664797	1.58315
0.629215	1.19078
0.0517472	1.76776
0	1.70268
1.0092	1.29759
0.674627	0.323333
0.184872	0.879798
0.229105	0.918072
0.182605	1.13952
0.193247	0.328295
0.287383	0.332415
1.73036	0.409783
1.05569	1.19452
0.309857	1.96765
0.199137	1.16627
0.0679869	0.355668
0.0377124	0.587575
0.175657	0.51408
0.245855	0.624117
0	1.20783
0.72499	0.929904
0.857075	0.256472
0.851456	0.796499
0.906691	1.22184
0.345656	1.08366
1.44431	0.941866
0.342799	0.905545
0	0.904366
0.150591	0.964947
0	1.18487
0.986689	0.519316
0.573682	0.892593
0.353663	0.974024
0.698729	0.253684
1.10379	0.803243
0.0401386	1.18624
1.06921	0.77806
0.21551	0.431844
0.0517472	0.906961
0.896022	0.284585
0.858429	1.99638
1.20849	0.575191
0.264344	0.662118
0.0266667	1.62125
0.666933	1.28271
0.869796	1.20091
0.0188562	2.0225
0.20594	0.211476
0.118556	0.21797
1.30053	1.5591
1.25794	1.64699
1.17636	0.399569
0.183787	0.766754
1.28132	0.52832
0.146705	0.632464
0.292195	1.06471
0.887068	0.546667
0.861136	0.353412
1.34697	0.962312
1.61096	1.49852
0.243676	1.23339
1.49363	0.841295
0.601073	1.25656
1.53889	0.496969
0.634429	0.877376
2.20562	0.834053
0.590978	0.877674
1.72671	0.282528
1.47691	1.86096
1.82487	0.836188
0	0.389644
1.48785	0.487089
1.17542	0.85492
1.73495	0.846962
0.0768838	0.918356
0	0.705187
1.87522	1.50225
0.954993	0.286453
1.80951	0.307409
1.76822	0.461736
0	0.853437
0.0133333	0.571946
1.0229	0.621334
0	0.803112
0.308131	1.2995
0.0188562	0.881772
2.04299	0.736244
0.335079	0.895625
0.0266667	0.528825
0.0422953	0.874935
1.59856	0.928775
0	0.687419
0.04	0.424382
0.346153	0.384592
0.0188562	0.03
0.130341	1.01105
0.0481894	0.362522
0	0.692692
0.0133333	1.25633
0.480786	1.91393
1.99237	0.731642
0	1.05017
0.0266667	0.677118
0	0.710211
1.21659	0.398441
0.455143	0.635129
0.639175	1.38285
0.0298142	0.425741
0.702575	1.83643
0.271702	0.751325
1.09565	1.22061
0.582495	1.19339
0.695669	1.58588
0.0133333	0.558818
0	0.920193
1.74378	1.07049
0.509913	0.993602
0	0.666675
0	1.51872
1.22144	0.577196
0.0133333	0.689742
0.446231	0.933357
0.03	1.11132
0.0133333	1.30565
0.0328295	1.28997
0.258629	0.750948
0.562692	0.556697
0.0718022	1.30689
0.439444	1.58089
0.0935711	1.22006
0.03	0.910879
0.632456	1.11088
0.671524	1.17878
0	0.893557
0.381168	0.362353
0.259422	0.881318
0.0328295	1.21004
0.837941	1.22801
0.809726	0.699659
0.0422953	0.524934
0	1.17832
0.273577	1.76188
0.0133333	0.75649
0.0133333	0.516226
0.0133333	0.229613
0.213021	1.25684
0.0422953	0.97238
0.0133333	1.48384
0.154668	0.579233
0.0731057	1.18798
0.0133333	1.40742
0.139364	1.23882
0.0298142	0.840112
0	0.106301
0.122384	0.819892
0	0
0.0133333	0.520683
0.3336	0.0708676
0.0354338	0.551402
0.146705	0.628967
0	0.678593
0.406393	1.18974
0.868229	1.33528
0.0266667	1.30422
0.448454	1.13004
0.258887	1.38757
0.241868	1.53484
0.0328295	1.15432
0.0298142	0.554577
0.55108	0.636274
0.247745	1.27466
0.209788	0.395095
0.371558	0.139364
0.0656591	0.998404
0.0133333	0.988489
0.0377124	1.33277
0.571625	1.71775
0.04	1.79902
0.471216	0.952896
0.0133333	0.839001
0.0133333	0.730327
0	1.41366
0.0133333	1.45475
0	0.582189
0.212498	0.368435
0.0133333	0.32237
0.0970681	0.943616
0.195761	1.7591
0.0833333	0.960023
0.255626	1.67131
0.113969	0.791426
0.0328295	1.11772
0	0.528152
0.0188562	0.980436
0.0943398	0.231349
0	1.36502
0.326888	1.35303
0.383681	1.30596
0.451024	0.291204
0.262149	0.794768
0.267748	0.503245
0.31777	1.11822
1.06834	0.81808
0.284097	0.787711
0.184059	1.13938
0.738595	1.02225
0.0266667	1.38147
0.0679869	2.21135
0.0188562	1.13928
0.096148	0.863481
0.0667499	1.13615
0.0421637	1.02385
0.0266667	0.649521
0.267997	1.13145
0.259251	0.74069
0.252279	1.01316
0.711688	0.394405
0.117426	0.7631
0.401995	0.61904
0.343382	0.713123
0.0266667	0.89498
0.288752	0.522483
0.26965	2.00823
0.172595	0.784092
0.0133333	0.966759
0.164148	0.870664
0.234781	0.815305
0.0133333	0.886748
0.319444	1.82177
0.183424	1.49125
0.241845	1.02264
0.17591	2.23867
1.01125	2.29087
0.225487	2.71244
0.302306	1.68858
0.281583	0.528478
0.487898	1.23576
0	0.517988
0.623262	1.11676
0.117047	0.048074
0.302306	0.646254
0.41624	0.783865
0.0133333	0.105462
0.0188562	0.281918
0.370705	0.69622
0.354338	0.375485
0.396555	1.02712
0.366364	0.137275
0.331796	0.112002
0.70993	0.422111
0.783042	0.621861
0	0.31143
0.483057	0.318765
0.353412	0.135974
0.578888	0.24513
0.0133333	0.323333
0.0188562	0.238351
0.243333	2.00059
0.404324	0.668672
0.193793	0.528856
0.137316	0.123108
0	0.288136
0.180401	0.0298142
0.517784	0.392825
0.0266667	0.388172
0.459226	0.313617
0.393729	0.0188562
0.490668	0.442631
0.378667	1.09124
0.515191	0.354291
0.553815	0.292499
0.557066	0.785203
0	1.02797
0.541531	1.43599
0.35559	0.0422953
0.454423	0.343835
0.0896908	0.134825
0.462697	0.189766
0.336006	1.61347
0.638897	0.0133333
0	0.111754
0.62369	0.575278
0.03	0.112002
0.0731057	0.220731
0.0328295	0.08
0.0188562	0.128755
0.0718022	0.535091
0.0906765	0.297564
0.283471	0.440807
0.504028	0.0718022
0.26181	0.160866
0.109949	0.393954
0.12441	0.556018
0.222011	0.0298142
0.769018	0.220706
0.504777	0.3336
0.0904925	0.0422953
0.220126	0.112793
0.0354338	0.850856
0	0.171917
0.297247	0.0656591
0	0.512423
0.175373	0.117945
0.03	0
0	0.140515
0	0.320711
0	0.298905
0.0328295	0.380657
0.106667	0.1663
0.0133333	0.37096
0.258629	0.120185
1.6045	0.309336
0.0864741	1.18622
0	0.127192
0.701871	0.379766
0.683943	0.353333
0.822895	1.16776
0.142088	0.112002
0.272927	0.297564
0.565057	0.0298142
0	1.79708
0.623048	0.11392
0.643264	0.048074
0.692082	1.10498
0.0298142	0.212315
1.37931	0.123333
0.0133333	0.290306
0.0802773	0.213983
0	1.53203
0.609854	1.72459
0.161417	0.733159
0	1.48038
0.0708676	0.902694
1.09089	0.495592
0	1.30173
0	0.781743
0.40068	0.809616
0.57148	1.08132
1.13051	0.251948
0	0.878079
0	1.18603
0	0.479629
0.0266667	1.26477
0.0133333	0.241201
0.0133333	0.714928
0.0188562	0.438799
0	0.725932
0	0.856375
0.04	0.96372
0	0.518802
0	0.756601
0.150296	0.284742
0.512423	0.53832
0	0.467666
0.388058	0.632886
0.367635	0.819329
0.854504	0.677512
0.0133333	1.07928
0.393559	0.733606
0	0.841064
0.217077	0.441525
0.123333	0.247296
0	0.45568
0	0.739249
0.744909	0.601332
0.03	1.28759
0	1.15785
1.24483	1.38148
0	0.359521
0	0.139563
0.0133333	0.68593
0	0.534592
0.705439	1.39224
0	1.1688
0	0.70263
0	0.880328
0.536201	0.305814
0.20177	0.276184
0	1.27576
0.391819	0.125255
0	0.0533333
0	0.173845
1.2198	1.06166
0.184059	0.53534
0	0.126491
0	0.133333
0.437772	0.508811
0	1.46862
0	0.0833333
0.126491	0.269176
0.140198	0
0	0.489399
0	0.229226
0	0.364905
0.835763	1.13561
0	0.0566667
0	0.163435
0	0.418091
0.120185	0.0422953
0	0.152607
0	0.117426
0.337062	1.16779
0	0.783957
0	0.599296
0	0.126535
0	0.04
0	0.642019
0	0.510697
0.204641	1.206
0	0.0328295
0	0.802358
0	1.29603
0	0.358763
0.88164	1.07887
0.906765	0.31305
0	0.264344
0	0.419113
0	0.212106
0	1.15772
0.0133333	0.637922
0.150591	0.772305
0	0.913899
0.31805	0.0401386
0.545568	0.081172
0	1.14451
0.0188562	0.748992
0.0133333	0.81405
1.09106	0.637434
0.650367	0.45977
0.342426	0.280713
0.591204	1.23494
0	0.333933
0.262382	1.20474
0.0133333	0.215819
0	0.614817
0	0.541777
0	0.779009
0	0.03
0.05	0.241868
0.329326	0.843017
0	0.72118
0	0.223209
0.982536	1.02303
0.131698	0.0669992
0	0.225709
0	0.836952
0	0.960208
0.112002	0.663668
0.149406	0.277449
0	0.0824621
0.233452	1.28203
0.382564	0.134825
0.0266667	0.0298142
0	1.04932
0	0.081377
0.0517472	0.0266667
0	0.416387
0	0.815652
0.122927	1.15202
0.192758	0.751539
0.412095	0.366121
0	0.428382
1.4447	0.195164
0	0.704407
0	0.661446
0.800673	0.919571
0	0.860807
0	0.0328295
0.0133333	0.82866
0	0.290765
0	0.42353
0.335791	0.912627
0	0
0.279682	1.03237
0.561199	1.12382
0.0188562	0.196412
0.693341	0.0666667
0.0188562	0.877268
0	1.02355
0	0.57404
0	0.234473
0.631198	0.142088
0	0.412041
0	1.22703
0	0.659697
1.5449	0.288444
0	0.89334
0.408044	1.72282
0	0.622977
0	0.660446
0.03	0.125786
0.0188562	0.527563
0.0133333	0.0517472
0	0.469811
0	0.129443
0.835251	0.103494
0	0.188355
0	0.17901
0.0188562	0
0	0.1424
0	0.639522
0.0188562	0.959682
0	0.577658
0	0.708959
0.781117	1.13924
0.574272	0.0401386
0	0.234852
0.742129	0.262382
0	0
0	0.181353
0.59703	0.110955
0	0.0614636
0	0.151181
0.0596285	0.255973
0	0.353286
0	0.641188
0	0.464423
0.0377124	0.0133333
0.0133333	0.134825
0.0133333	0.599713
0	0.824897
0	0.140198
0	0.0328295
0	0.0188562
0	0.627694
0.548776	0.517988
0	0
0.238351	0.135974
0	0.333133
0.0133333	0.799361
0.0133333	0.426159
0	0.0517472
0.0133333	0.0731057
0.321386	0.0133333
0.0743117	0.0133333
0	0.1
0	0.193793
0	0.343382
0	0.152352
0	1.34839
0	0.0982061
0	0.226765
0	0
0	0.44582
1.02415	0.63
0.506678	1.32249
0	0.726093
0	0.692596
0.0919541	0.176667
0	0.0596285
0	0.40234
0	0.219596
0	0.222136
0	0.307824
0.0133333	1.32197
0.04	0.598006
0.530702	0.625708
0	0.615729
2.22556	0.74721
0.27455	0.352026
0.366848	0.124052
0.682642	0.161417
0	0.283333
0	0.61269
2.06663	0.182331
0	0.0422953
1.68134	0.0982061
1.39142	1.077
0	1.77213
0.258887	0.0328295
1.70132	0.111604
1.18254	0.1424
0.134701	0.123108
1.18378	1.40635
0	1.15826
0.313829	0.0188562
0.0133333	0.247499
0.241477	0.307119
0.111754	0.183576
1.14123	0.88147
0.167631	0.56648
0.187142	0.0354338
0.0422953	1.3113
0.925881	0.256818
0.55265	0.499244
1.37579	0.464375
0.574727	0.0566667
0.0133333	0.175373
0	0.197118
0.923044	0.38159
0	0.147271
0.0188562	0.12
0	0.0133333
0.937236	0.174133
0.7406	0.147271
0.124052	0.253355
0.521238	0.334398
0.0354338	0.0401386
0.210819	0.125786
0.0731057	0.428965
1.15432	0.31693
0.572257	0.210502
0.0266667	0.229032
0.081377	0.401345
0.171917	0.0133333
0	0.145182
1.05944	0.640703
0.0656591	0.167199
1.15367	0.387943
0.0133333	0.444072
0.0611919	0.6663
0.324688	0.588567
0.183908	0.163333
0.246577	0.316245
0	0.304995
0.100885	1.34993
0.0802773	1.22823
0	0.171302
0.0768838	0.104616
0.597262	0.452855
1.17655	0.187883
0.173365	0.37
0.13	0.585311
0.0811035	0.247745
0	0.379766
0.105462	0.289444
0.264659	1.15097
0.60824	0.489716
0.196864	0.244131
0.0188562	0.265999
0.316719	0.271641
0.0133333	0.117804
0.0133333	0.344158
0	0.376903
0.665674	0.0982061
0.373705	0.362966
0.296816	0.248574
0.0354338	0.506941
0.319183	0.15206
0.105883	0.374759
0.432371	0.366848
0.407922	0.421004
1.09833	0.400888
0.170229	0.594792
0.277208	0.523408
0.161417	0.219317
0.0669992	0.665466
0.695901	0.102035
0	0.60384
0.114115	0.4774
0.0133333	0.762481
0.521802	0.443672
0.0328295	0.0133333
0.0328295	0.105462
0.392202	0.137275
0.0266667	0.647808
0.0298142	0.659166
0.479363	0.503366
0.334813	0.591232
0.514026	0.676798
0	0.363456
0.55	0.14
0.237861	0.0354338
0.271805	0.168655
0.433487	0.0611919
0.410745	0.144376
0.445621	0.237861
0.45919	0.0718022
1.13373	0.122972
0	0.34527
0.682609	0.162788
0.72235	0.203961
0.32402	0.154668
0.0266667	0.325235
0.406448	0.255169
1.27696	0.324414
0.607362	0.309857
0.429069	0.0133333
0.371005	0.0731057
0.576821	0.26181
0.0743117	0.358407
0.646297	0.17901
0.219722	0.582103
0.251948	0.04
0.927146	0.141735
0.11893	0.0669992
0.0421637	0.245945
0.0133333	0.510348
0.852526	0.03
0.851587	0.0422953
0.707075	0.206371
0.0354338	0.440215
0.567969	0.0533333
0.641387	0.209231
1.50578	0.147271
0.301128	0.048074
0.0188562	0.567499
0.678069	0.79196
0.567881	0.285988
0.0909823	0.415599
0.200693	0.190904
0.187735	0.453346
1.29891	0.954807
0.78543	0.176415
0.946197	0.410108
0.644093	0.409932
0.67053	0.421966
1.46698	0.395882
1.0754	0.588633
0.0354338	0.0401386
0.273333	0.134825
0.0328295	0.555868
0.618565	0.32865
0.290593	0.739129
1.97698	0.660311
0.452757	0.77474
1.34697	0.548776
1.37162	0.620331
0.572868	0.636597
0.908485	0.714244
0.17966	0.03
1.12838	1.07613
0.672144	0.692692
0.15836	1.12827
0.0656591	0.766435
1.34548	0.648425
0.497739	0.692828
0.689122	0.756601
0.866365	1.0018
0.0833333	0.732128
0.0401386	1.28203
0.372141	0.870377
0	0.687742
0.0667499	0.943993
0.569454	0.729688
0	1.29889
0.241201	0.0566667
0	0.779865
0	0.678855
0	0.515547
0	1.05334
0.658753	0.140198
0.162788	0.68563
0	0.699277
0	0.713333
0	0.454911
0	0.899883
0	0.454521
0	0.37012
0	0.645127
0.160555	0.0422953
0	0.369519
0	0.799173
0	0.472358
0.193793	1.33962
0.395994	0.872703
0.0133333	1.20635
0	1.49369
0.0656591	0.664697
0	0.872856
0.0133333	0.700603
0	0.684333
0	1.20126
0	0.295447
0	1.10188
0	1.57799
0.129271	0.832299
0	0.556337
0	0.922707
0	0.777525
0	1.16829
0	1.63571
0	0.453542
0	0.777689
0	1.00558
0.123648	1.09667
0	0.772478
0	1.95141
0	0.502096
0	0.787711
0	1.92116
0.096148	1.81331
0	1.89214
0	0.818135
0.0656591	0.648417
0.159757	0.45607
0	0.0354338
0	1.98747
0.122384	1.78816
0	1.73978
0	0.153912
0	2.09877
0	1.70487
0.244858	0.512694
0.152352	0.537484
0	1.74473
0	1.77584
0	0.448912
0.0596285	1.64866
0.0133333	0.638827
0	0.522483
0.0481894	1.81415
0	2.05545
0.0133333	1.55552
0.812575	1.2568
0	0.942998
0.108372	1.0109
0	1.70792
0	0.1
0	1.29617
0.10435	1.10347
0	1.13815
0.162754	0.287383
0.159757	0.773362
0.284097	0.499956
0.870964	1.58477
0	1.08838
0.0133333	1.31953
0.0133333	0.751768
0	0.605053
0.0611919	0.10072
0.081377	0.563994
0	0.0298142
0	0.238164
0.0833333	0.343074
0	1.33114
0.144568	0.538981
0	0.122972
0.0328295	1.09679
0.048074	0.486256
0.0943398	0.0188562
0.433602	0.67647
0.289386	0.0938675
0.0133333	0
0	1.59149
0	0.247386
0	0.172079
0	1.43859
0	1.37657
0	0.707955
0.0566667	0.708927
0.110805	0.0896908
0.0778175	0.640451
0	0.04
0.145182	0.183424
0	0.807658
0.0481894	0.8286
0.110805	0.0422953
0.10072	0.598229
0	1.11256
0.457056	0.72407
0.123693	1.18338
0	0.0298142
0	0.82935
0	0.84803
0.120738	0.322559
0.0188562	0.112002
0.0377124	0.0298142
0.0614636	0.314413
0	0.0328295
0.581731	0.0401386
0.0133333	0.0133333
0.163061	0.0422953
0	0.0768838
0	0.756248
0.137639	0.085375
0.0354338	0.852141
0.0666667	0.0328295
0.163333	0.0904925
0	0.869796
0.0422953	0.256493
0.0328295	0.602698
0.110805	1.12988
0	0.794152
0	0.0896908
0	0.440858
0	0.149815
0	0.213983
0	0.241477
0	0.0421637
0	0.0626276
0	0.815216
0.319444	0.408915
0.273597	0.0679869
0	0.319183
0.229226	0.213437
0.801006	0.457627
0.144875	0.908729
0.180985	0.720247
0.149071	0.723203
0.0640312	0.03
0.0970681	0.787182
0	0.996995
0.206371	0.431651
0	0.809499
0	0.284273
0.0919541	0.171788
0	1.23505
0.207096	0.2848
0	0.479363
0.246577	0.22393
0.346987	0.0328295
0.0611919	0.73687
0.209231	0.76478
0	0.149815
0.172595	0.0843274
0	0.498576
0	0.0731057
0	0.503598
0	0.793333
0.288444	1.1972
0	0.638549
0.0896908	0.393333
0.226765	0.05
0.0768838	0.0188562
0	0.504777
0.252982	0.499644
0	0.0133333
0.383565	1.03333
0	0.435941
0	0.0845905
0	0.379707
0	0.365164
0.136789	0.727927
0	1.16585
0.141735	0.248574
0	0.0481894
0	0.0896908
0.0614636	0.111604
0	0.137275
0.146705	0.157198
0.263397	0
0	0.129443
0	0.49189
0	0.535921
0.356168	0.0133333
0.0731057	0.562218
0.0133333	0.521366
0.0133333	0.977758
0.137639	0.307318
1.27765	0.427343
0	0.509335
0.37012	0
0.465248	0.622397
1.25071	0.277208
0.906863	0.317
1.18498	0.446231
0.495356	2.43329
0.798554	0.325252
1.29692	0.642296
1.09634	0.815843
0.459226	0.177514
0.66037	0.603775
3.81019	1.1
1.3589	0.535993
1.69039	0.132372
1.81999	0.103494
0.0626276	0.190933
0.113969	0.836713
0	0.829163
0	0.120738
1.62232	1.34963
1.10956	0.0133333
1.42854	1.20453
1.87394	1.32712
0	0.0743117
0	0.159199
0.756718	2.47807
0	0.146818
1.2459	0.213983
0.163061	1.03572
1.64514	0.307607
0.834399	0.920248
0.701997	0.195306
0.577504	0.241201
1.40918	1.10022
1.6564	0.348266
1.70073	0.452168
0.558977	0.276506
0.769596	0.85583
0.03	0.100885
0.0566667	0.130341
2.87054	0.656624
0.0133333	0.376002
0.0133333	0.0628932
0.643679	0.401123
0.0328295	0.0401386
0.05	1.18571
0.03	0.983966
0.17075	0.44582
0.0188562	0.830696
0	0.511914
0.0667499	0.293409
0.048074	0.256818
0.0626276	0.250355
0	0.0328295
0.659326	0.294618
0.125786	0.251219
0.0133333	1.31159
0.781025	0.15836
0.0133333	0.0566667
0.0266667	0.238723
0.0266667	0.494773
0.048074	1.24633
0.0133333	1.25307
0.413333	0.200998
0.458064	0.267021
0.185502	0.0328295
0.0377124	0.102035
0.43971	0.317368
0.0133333	0.992886
0.0188562	0.425624
0.0517472	0
1.03983	0.299648
0.0517472	0.2087
0.03	1.22177
0.173461	0.137275
0.0401386	1.13826
0.0188562	0.217077
0	0.812595
0.0666667	0.420383
0.0188562	1.53037
0.0298142	0.381109
1.7846	0.492623
0.491811	0.664563
0.410312	0.299203
0.375366	1.27115
0.353663	0.0948098
0.0614636	1.54158
0.123108	0.797997
0.76345	0.438089
0.931641	0.259315
0.0566667	1.19485
0.292138	0.352404
0.966465	0.478342
0.805095	1.08372
0.790956	0.265665
0.0328295	0.588633
0.89723	1.22707
0.03	0.313989
0.801443	0.115133
0.340522	0.0133333
0.92193	0.779516
0.889301	0.453333
0.565843	0.877275
1.03551	1.37
1.09114	0.03
0	0.400569
0.272295	0.439191
0.897707	0.471593
0.0422953	0.516581
0.733455	0.295616
0.0266667	0.438432
0.0666667	0.617675
0.0133333	0.816612
0.0133333	0.545364
0.0266667	0.360247
0.672846	0.630353
0.613225	0.733765
0	0.853027
0.0566667	0.131318
0.0549747	1.14738
0.501199	0.848345
0.648999	0.235891
0.362706	0.37547
0.0133333	0.936856
0.444272	0.586903
0.0802773	0.126491
0.37	1.01467
0.0354338	0.405312
0.0422953	0.384838
0.438292	0.582561
0.967218	0.04
0.656049	0.336931
0.235914	0.936334
0.228254	0.18962
0.0266667	0.689863
0.0626276	1.64504
0.668473	0.495491
0.0133333	0.781025
0.61356	0.782652
0.03	0.107703
0.048074	0.792408
0	0.720617
0.0188562	0.107961
0.163435	0.181384
0.267187	0.06
0.21919	0.82935
0.0533333	0.772363
0.0802773	0.0731057
0.0188562	0.536335
0.0354338	1.12984
0	0.873944
0.427759	0.855934
0.0188562	0.863282
1.64268	1.1993
0.0298142	1.62585
1.22238	0.537163
0.0533333	0.443333
0.0517472	0.856375
0	0.692949
0.153768	1.09752
0.241684	1.03625
0.05	0.883352
0.0266667	0.29
0.62254	0.219722
0.162344	1.73026
0.0133333	0.587915
0.61904	0.643083
0	0.871174
0.130341	0.948918
0.0894427	0.96185
1.34179	0.944699
0.58625	0.319514
0.551855	0.0845905
0.0266667	0.83571
0.0517472	1.50844
1.21225	0.847716
0.112793	1.306
0.992511	0.072111
0.624188	0.760497
0.916376	0.80626
0.552006	0.932118
0.856563	0.671722
0.308995	0.756512
0.405202	0.842641
0.877072	0
0.918671	0.671061
1.83259	0.785564
0.577975	0.33851
1.08469	1.19261
0.380657	0.936566
0.528814	0.881539
0.668431	0.53897
1.74129	0.618996
0.804543	0.894682
0.435329	0.851515
0	0.683553
0.402216	0.597932
0.346731	0.459867
0.824621	1.32246
0.0298142	0.919251
0.235608	1.0171
0.334946	0.0133333
0.0133333	0.93567
0.876381	0.86093
1.20234	0.878793
0.254755	0.181353
0.145182	0.857548
0.750415	0.111754
0.100885	0.203525
0.105462	0.823785
0.085375	0.784404
0.579435	0.547164
0.172337	1.41391
0.0904925	0.0824621
0	1.00275
0.0422953	1.00347
0.858345	0.42169
1.31345	0.878989
3.09267	0.310984
0.753311	0.482597
1.01257	1.19596
1.2834	0.782844
1.47868	0.86111
0.849993	0.254755
1.45498	0.2087
1.43728	0.551402
0.56001	0.330387
0.533094	0.511132
0.720193	0.893532
1.97653	0.835756
0.0328295	1.20584
0.359753	1.20665
	1.29626
	1.65532
	1.10679
	1.15726
	1.10963
	0.95597
	1.15824
	1.09334
	0.972602
	0.992326
	1.52741
	1.55618
	0.883937
	0.791967
	0.407281
	0.160693
	0.604437
	0.123108
	1.02747
	0.200472
	0.190933
	0.0298142
	0.655244
	0.688969
	0.432718
	0.381867
	0.709123
	0.97682
	0.470508
	0.70717
	0.511566
	0.372633
	0.31143
	0.549596
	0.195164
	0.462277
	0.744886
	0.41624
	0.302453
	0.60663
	0.24
	0.349873
	0.754247
	0.339689
	0.509128
	0.605347
	0.570857
	0.135688
	0.258564
	0.475161
	0.457056
	0.339477
	1.15778
	0.603702
	0.389473
	0.244767
	0.554417
	0
	1.07539
	0.439608
	0.486118
	0.660042
	0.414193
	0.183818
	0.648288
	0.107703
	0.531424
	0.815032
	0.479178
	0.144376
	0.270329
	0.377727
	0
	0.24513
	0.601923
	0.613043
	0
	0.711555
	0
	0.0328295
	0.0938675
	0.351141
	0.15836
	0.549191
	0.526498
	0.524521
	0.524606
	0
	0.581425
	0.625815
	0
	0
	0.332549
	0.0743117
	0.228643
	0.98532
	0.491573
	0.513734
	0.543773
	0.53832
	0.613342
	0.428239
	0.471699
	0.571509
	0.209656
	0.489637
	0.504832
	0.200472
	0
	0
	0.80136
	0.378785
	0.273333
	0.17792
	0.854901
	0.491031
	0.387585
	0
	0.312854
	0
	0.0421637
	0.548462
	0.081172
	0.03
	0.520384
	0.0188562
	0.643886
	0.293333
	0.387872
	0.316087
	0.1335
	0.482954
	0.0906765
	0.430103
	0.165764
	0.264344
	0.306685
	0
	0.188562
	0.252477
	0.513853
	0.373333
	0.522483
	0
	0.702385
	0.254755
	0.417732
	0.874382
	0
	0
	0.335741
	0.21769
	0.518384
	0.158885
	0.655507
	0
	0.352152
	0.271375
	0.160312
	0.298905
	0.182331
	0.465057
	0.241845
	0.336667
	0.276486
	0.152352
	1.04539
	0.183424
	0.761876
	0.410217
	0
	0.942998
	0.897608
	0.137921
	0.282528
	0
	0
	0
	0.367816
	0.33375
	0.317927
	0.234852
	0.219722
	0.376667
	0.376947
	0.119257
	0
	0.348712
	0.937757
	0.436361
	0.200472
	0.47164
	0
	0.302159
	0.322094
	0.431754
	0.3336
	0.177514
	0
	0
	0
	0
	0.341044
	0
	0.176415
	0.253881
	0.363944
	0.354087
	0.273597
	0.305796
	0
	0.30412
	0
	0
	0
	0.371558
	0.160866
	0.483138
	0.294713
	0.234473
	0.499288
	0
	0.0188562
	0.452462
	0.315401
	0.0133333
	0.0935711
	0.245153
	0.544885
	0.32249
	0.4589
	0.466476
	0.159199
	0.483517
	0.362706
	0
	0.284585
	0
	0.149703
	0.0266667
	0.479629
	0.107497
	0.196214
	0.112002
	0.126535
	0
	0.0188562
	0.0731057
	0.211056
	0
	0.183424
	0
	0.453529
	0.404214
	0.440114
	0.71025
	0.17901
	0.612028
	0.255517
	0.245855
	0.0667499
	0
	0
	0
	0.321109
	0.153912
	0.274084
	0.341386
	1.05164
	0.892537
	0.187883
	0.45579
	0.194708
	0.243516
	0
	0.353663
	0.183787
	0.246216
	0
	0.0188562
	0
	0
	0.149815
	0
	0.607545
	0.313617
	0.305796
	0.168951
	0
	0.0549747
	0.40223
	0.374285
	0
	0
	0
	0
	0
	0
	0
	0.110805
	0
	0.165999
	0
	0.129314
	0.693534
	0.507466
	0.213359
	0.357274
	0.161417
	0
	0
	0
[truncated: 3,222 more rows]

## Sheet: Figure 5
Max. Thickness (c)			Cristae length (d)			Surface area (e)
NI	8 hpi		NI	8 hpi		NI	8 hpi
25.4951	14.1421		0.783606	0.336204		119.928	15.7531
16.5831	36.4005		0.129916	0.494819		12.7125	58.0879
25	46.3681		1.0015	0.63018		180.297	283.861
25	29.1548		0.736783	0.586051		85.8616	254.066
21.2132	22.3607		0.331039	0.201017		25.683	28.3539
20.6155	25.4951		0.252261	0.499595		26.8234	158.747
22.3607	30		0.322579	0.528678		32.5235	85.8205
27.3861	35.3553		0.757446	0.636073		119.548	147.801
25.4951	20		0.803113	0.240285		283.345	27.6596
25.4951	25.9808		0.624493	0.280121		52.7572	46.0542
23.4521	31.6228		0.342929	0.480296		55.0518	47.1822
24.4949	39.0512		0.325557	0.486534		27.3849	60.6513
20.6155	41.2311		0.220161	0.209554		34.9521	15.7609
24.4949	22.3607		0.646996	0.246235		225.243	26.2441
20	27.3861		0.34101	0.204823		141.042	25.0436
24.4949	18.7083		0.589589	0.17663		176.126	17.83
24.4949	22.9129		0.402272	0.396308		20.7981	62.3531
25	25.9808		0.589425	0.180956		30.7062	14.0612
20	20.6155		0.185645	0.247076		12.8696	28.8751
21.7945	25.4951		0.261322	0.266764		19.7401	24.7098
21.2132	26.9258		0.170082	0.307707		42.7091	30.1695
15.8114	26.9258		0.188323	0.423241		14.6186	85.6363
20.6155	30		0.3056	0.155326		103.117	15.5161
18.0278	15		0.143836	0.268653		21.7638	23.3412
23.4521	26.9258		0.746941	0.200574		70.3201	21.5526
21.2132	25		0.165934	0.230003		17.6435	26.4805
25	28.7228		0.510266	0.177645		27.9931	14.0414
15.8114	26.9258		0.171719	0.22339		17.2751	26.4489
18.7083	33.541		0.246843	0.555507		15.3301	73.2926
22.9129	35.3553		0.236814	0.190086		23.8863	24.5526
18.7083	25.4951		0.158945	0.55001		51.9637	178.579
22.3607	30		0.373248	0.190189		15.0191	19.7766
21.7945	20		0.447909	0.326544		16.0208	49.1627
22.3607	28.7228		0.200896	0.179655		62.5128	24.1751
15.8114	27.3861		0.211385	0.304617		199.595	26.3528
22.3607	40		0.342605	0.266348		115.93	22.0324
25.4951	27.3861		0.691363	0.288738		294.984	58.6359
23.4521	36.0555		0.621835	0.25272		14.4409	46.0973
25	28.7228		0.740854	0.321986		223.834	88.1655
15	35.3553		0.169712	0.357023		120.614	60.647
30.8221	29.1548		0.573979	0.395901		34.1189	51.6848
24.4949	17.3205		0.663403	0.634207		219.667	68.982
20.6155	17.3205		0.27533	0.26631		46.7975	36.3758
25	15		0.701036	0.338093		290.968	39.8648
27.3861	20		0.806486	0.17868		315.774	21.9373
25.4951	25		0.352078	0.363984		28.5701	29.5832
25	15		1.1452	0.363171		32.362	51.6652
25.4951	29.1548		0.198292	0.478888		23.8194	102.696
25	35		1.03697	0.260599		129.34	31.6086
26.9258	11.1803		0.178095	0.258758		94.6311	42.0022
17.3205	26.9258		0.201077	0.219666		85.7737	25.0975
15.8114	15.8114		0.779718	0.153256		43.8919	16.0261
25.4951	14.1421		0.61984	0.237895		13.552	43.9916
22.9129	28.2843		0.928201	0.196603		30.4061	18.1829
27.3861	10		0.290035	0.178133		46.7809	20.9491
25.4951	14.1421		0.176299	0.165357		30.8255	18.569
22.3607	15		0.598931	0.352321		194.633	69.3214
21.7945	47.1699		0.745074	0.408218		49.5185	55.81
22.3607	27.3861		0.379758	0.226937		68.8247	19.9141
15.8114	20.6155		0.658623	0.206445		25.6628	21.6908
22.3607	20.6155		0.441483	0.1948		20.9904	24.238
22.9129	30		0.423904	0.289759		30.9334	44.6395
20.6155	32.4037		0.223311	0.457777		25.2184	83.115
21.2132	20.6155		0.173853	0.216554		179.046	29.4968
15	11.1803		0.229645	0.212293		54.1684	20.1762
22.3607	30.8221		0.195123	0.53059		93.487	99.6676
18.0278	15		0.781387	0.172662		26.8287	23.5945
22.9129	16.5831		0.401526	0.234595		11.3529	35.9832
21.7945	25.4951		0.596648	0.244236		21.9628	42.767
21.2132	26.9258		0.242956	0.372528		106.858	65.1646
15	28.2843		0.172213	0.238553		225.902	19.8071
18.7083	25		0.185144	0.190292		47.2485	10.8175
18.7083	30.8221		0.699502	0.363642		16.9968	69.9671
22.3607	40.3113		0.657928	0.489583		76.5176	82.5876
23.4521	36.7423		0.550377	0.246975		17.9344	32.5505
25.4951	33.541		0.216621	0.200223		24.2699	35.0389
23.4521	25		0.373247	0.171767		100.569	150.086
20.6155	40.6202		0.144353	0.442395		36.6773	73.8343
20.6155	40.6202		0.231667	0.279578		16.2383	48.4309
22.9129	43.0116		0.606913	0.234024		16.7599	121.762
21.2132	45		0.290321	0.338475		47.1441	171.645
21.7945	41.2311		0.14822	0.600574		23.0366	253.463
18.0278	40.9268		0.136295	0.502634		12.4514	83.2872
18.0278	37.7492		0.326555	0.368442		132.991	32.8191
22.9129	32.0156		0.206992	0.28237		78.1017	63.9116
18.0278	20.6155		0.131651	0.200544		97.5471	26.6678
17.3205	25		0.551752	0.266639		16.9301	48.2621
23.4521	11.1803		0.647749	0.195371		203.351	58.2008
22.9129	11.1803		0.594295	0.294419		17.1777	70.6968
22.9129	35.7071		0.132791	0.218277		23.7154	26.7898
15.8114	25		0.547681	0.332608		67.3878	31.9315
22.9129	20		0.140558	0.274463		74.6335	37.1429
18.0278	25		0.211224	0.208082		13.6431	35.6053
20.6155	29.1548		0.391984	0.225658		129.787	19.1665
25	23.4521		0.39418	0.229927		35.387	125.868
25	25		0.162136	0.163596		73.4584	23.8408
20	25		0.713604	0.355794		75.7875	33.9084
24.4949	22.3607		0.242067	0.161837		50.8633	27.0804
25	27.3861		0.397288	0.219823		13.372	19.2647
22.3607	28.2843		0.379386	0.183255		55.492	22.2149
21.2132	18.0278		0.375355	0.177064		20.6893	16.411
22.3607	25		0.124888	0.182588		40.3765	15.9986
17.3205	20		0.401899	0.170329		70.4136	23.0243
21.2132	14.1421		0.32214	0.178509		18.2492	41.3673
23.4521	22.9129		0.353305	0.192374		19.5732	48.1283
23.4521	20		0.598972	0.355914		8.69559	29.5121
25	32.0156		0.158278	0.461523		23.278	17.9894
21.2132	20		0.156921	0.223617		59.2322	25.1541
18.0278	10		0.145784	0.206649			18.9485
22.3607	21.2132		0.306457	0.198614			17.2389
25	21.2132		0.475411	0.160578			28.156
22.9129	15			0.142665			27.1714
	23.4521			0.177042			59.752
	21.7945			0.173757			40.7109
	24.4949			0.336612			40.8386
	26.9258			0.265338			20.0203
	22.3607			0.250569			37.8721
	16.5831			0.21864			16.4701
	25			0.32413
	21.2132			0.33727

## Sheet: Figure 6
Basal respiration (b)				ARP production (c)				Proton leak (d)				Coupling efficiency (e)				Mitochondrial [Ca2+] (g)
Noninfected	4 hpi	8 hpi		Noninfected	4 hpi	8 hpi		Noninfected	4 hpi	8 hpi		Noninfected	4 hpi	8 hpi		Noninfected	4 hpi	8 hpi
120.68	94.07	118.51		93.64	71.7	85.79		27.04	22.38	32.73		77.59	76.21	72.38		0.437537	0.438612	0.809518
104.9	98.9	123.21		82.62	75.7	90.72		22.27	23.2	32.49		78.77	76.54	73.63		0.553722	0.431889	0.731565
100.42	95.52	97.2		76.95	71.69	73.04		23.47	23.83	24.15		76.63	75.05	75.15		0.910425	0.3535	0.863417
112.56	91.45	112.87		87.3	72.55	84.83		25.27	26.62	28.04		77.55	77.69	75.16		0.467572	0.384442	0.835212
95.27	90.94	97.73		98.82	65.76	71.95		23.56	18.9	25.78		75.27	73.84	73.62		0.534248	0.404602	1.08009
		94.83		71.71		67.33			25.19	27.5				71			0.347899	0.621076
																0.586006	0.282833	0.647251
																0.649853	0.633533	0.830212
																0.663703	0.495424	0.741396
																0.762583	1.66032	0.635996
																0.567851	0.452828	0.429001
																0.644426	0.577815	0.864123
																0.63262	0.283177	0.843908
																0.518422	0.74413	0.997887
																0.212084	0.974648	0.651915
																0.610729	1.24423	0.496718
																0.291575	1.36352	0.773483
																0.606029	0.379176	0.416262
																0.754946	0.321738	0.575209
																0.614786	0.473278	0.962642
																0.749041	0.451345	0.70938
																0.645246	0.377558	0.641269
																0.543208	0.399088	0.654371
																0.462471	0.355055	0.655504
																0.673426	0.344862	0.554498
																0.584709	0.399049	1.02196
																0.538468	0.341005	0.859781
																0.653914	0.929686	0.771814
																0.652399	1.12594	0.938409
																0.701167	0.521588	0.725567
																0.721082	0.516787	0.974029
																0.680397	1.09578	0.496369
																0.446048	0.465553	0.778843
																0.540028	0.777552	0.642017
																1.51391	0.426348	0.498579
																0.683963	0.387011	0.72399
																0.646252	1.19331	1.07265
																1.05721	0.376194	0.52654
																0.579	0.957998	0.532962
																0.641017	0.388403	0.353082
																0.599964	1.27914	0.659604
																0.587564	0.561712	0.67979
																0.557418	0.341649	1.20729
																0.577078	0.547819	0.364592
																0.686862	0.565062	0.864897
																0.573865	0.357244	0.493504
																0.613917	0.521553	0.704446
																0.653498	1.321	0.712337
																0.633423	0.40836	0.775894
																0.621552	1.65769	0.753535
																0.602472	0.506322	0.889479
																0.544188	0.55284	0.687366
																0.660684	1.51603	0.488326
																0.662434	0.387337	0.698413
																0.582115	0.510658	0.808898
																0.645574	0.397542	1.03388
																0.552129	0.712351	0.704629
																0.677547	0.469722	0.787118
																0.502729	0.541075	0.514185
																0.632404	0.609096	0.764373
																0.434331	0.886838	0.754267
																0.541372	1.24119	0.746136
																0.518714	0.293729	0.669571
																0.391576	1.29125	0.560534
																0.6768	0.574582	0.965055
																0.566781	0.354507	0.838853
																0.82752	1.82101	0.681693
																0.858029	0.481486	0.542683
																0.58648	0.892708	0.741047
																0.552266	1.23999	1.00182
																0.592322	0.434476	0.886482
																0.538774	0.408815	0.829678
																0.659839	0.394989	0.652319
																0.509928	1.47116	0.604825
																0.628668	0.455908	0.56205
																0.422343	0.373066	0.654853
																0.626592	0.302427	1.05342
																0.963503	0.350291	0.787296
																0.761438	0.39247	0.904911
																0.684394	0.545346	0.961385
																0.559787	0.445074	0.672516
																0.378364	0.547329	0.736062
																0.662084	0.434379	0.559923
																0.767112	0.470546	0.788716
																0.652121	0.546333	0.721609
																0.539401	0.845327	0.692944
																0.532568	0.71664	1.09837
																0.499949	0.500323	0.876488
																0.464849	0.448302	0.572816
																0.502735	0.234473	0.861918
																0.209096	0.709991	0.823181
																0.682328	0.992316	0.950903
																0.546473	0.644507	0.683856
																0.432293	0.634052	0.942857
																0.583122	0.809257	0.75915
																0.452107	0.307362	0.628655
																0.533718	0.479493
																0.511364
																0.543572
																0.531496
																1.53809
																0.5345
																0.55899
																0.62776
																0.583187
																0.499372
																0.642522
																0.792934
																0.637125
																0.615204
																0.522884
																0.514458
																0.467275
																0.45519
																0.583866
																0.585004
																0.578744
																0.573079
																0.617642
																0.900505
																0.705068
																0.675146
																0.625109
																0.690975
																0.70147
																0.687516
																0.565826
																0.601701
																1.04167
																0.672572
																0.407142
																0.500421
																0.540108
																0.599152
																0.464978
																0.555057
																0.602657
																0.505377
																0.582829
																0.808378
																0.648767
																0.613865
																0.624877
																0.654948
																0.636939
																0.326734
																0.240357
																0.863437
																0.631725
																0.43769
																0.477121
																0.469218
																0.759494
																0.613791
																0.504401
																0.618505
																0.424839
																0.42292
																0.440062
																0.582369
																0.505839
																0.828483
																0.423561
																0.595327
																0.742712
																0.82778
																0.723041
																0.460745
																0.795951
																0.676673
																0.464987
																0.44856
																0.623775
																0.690156
																0.578665
																0.482327
																0.692371
																0.584973
																0.669459
																0.645916
																0.560818
																0.623169
																0.719101
																0.662873
																0.919286
																0.763245
																0.515031
																0.695094
																0.758879
																0.928637
																0.803034
																0.445114
																0.534059
																0.593627
																0.60884
																0.675345
																0.647558
																0.820738
																0.787427
																0.663086
																0.424033
																0.759742
																0.691528
																0.609678
																0.435009
																0.847277
																0.751832

## Sheet: Figure S1
Biological process in mitochondria (b)
	up_4h	down_4h	up_8h	down_8h	count
Apoptosis	2	0	4	-6	12
Differentiation	2	0	3	0	5
Electron transport	0	-2	0	-7	9
Fatty acid metabolism	0	-2	1	-6	9
Host-virus interaction	2	0	2	-2	6
Immunity	2	-1	2	-2	7
Ion transport	2	-1	1	-1	5
Lipid metabolism	1	-2	2	-7	12
Protein biosynthesis	2	0	4	-5	11
Protein transport	2	0	2	-3	7
Respiratory chain	0	-2	0	-6	8
Transcription	5	-1	3	-7	16
Transcription regulation	4	-1	3	-7	15
Transport	5	-4	6	-17	32
Ubl conjugation pathway	0	-2	2	-4	8
tRNA processing	1	0	2	-2	5

## Sheet: Figure S2
GRO-Seq protein biological process in Mitochondria (b)
	up_4h	down_4h	up_8h	down_8h	up_12h	down_12h	count
Amino-acid transport	1	0	1	-1	1	-1	5
Angiogenesis	2	0	2	0	2	0	6
Antiport	2	0	2	0	2	0	6
Apoptosis	6	-3	7	-3	6	-3	28
Carbohydrate metabolism	0	-2	0	-2	0	-2	6
Cell adhesion	0	-2	0	-2	0	-1	5
Differentiation	4	0	2	0	3	0	9
Electron transport	1	-3	1	-5	1	-7	18
Fatty acid metabolism	0	0	1	-3	1	-2	7
Glycolysis	3	0	3	0	3	0	9
Host-virus interaction	2	-1	3	-1	3	-1	11
Ion transport	3	-1	3	-2	3	-1	13
Lipid metabolism	0	0	1	-5	1	-3	10
Neurogenesis	2	0	2	0	2	0	6
Protein biosynthesis	2	-1	2	-2	2	-1	10
Protein transport	3	-1	2	-1	2	-1	10
Respiratory chain	1	-3	1	-4	1	-6	16
Transcription	8	-1	5	-5	5	-4	28
Transcription regulation	6	-1	4	-5	5	-4	25
Transport	10	-8	12	-13	12	-15	70
Ubiquinone biosynthesis	1	-1	1	-1	1	-1	6

## Sheet: Figure S3
Length (b)				Volume (c)
Noninfected	8 hpi	12 hpi		Noninfected	8 hpi	12 hpi
0.875159	1.01342	0.585314		0.0684058	0.0318566	0.0327206
3.24069	0.766933	0.859641		0.217357	0.0349632	0.0397555
0.36182	0.63925	2.38686		0.0798394	0.0181459	0.098473
0.772064	0.87219	1.37249		0.0935616	0.0277555	0.0429638
3.12345	0.402926	2.12041		0.354012	0.0108499	0.0727162
5.27176	0.540488	2.72335		0.429464	0.0309427	0.0847104
2.6362	0.895561	2.57088		0.168628	0.0294931	0.0999341
0.834443	16.4428	2.99122		0.0760474	0.852409	0.0898022
8.2796	1.71866	3.0034		0.91493	0.058487	0.104494
0.732772	3.82825	5.82997		0.0574925	0.203904	0.210595
0.347426	6.03518	1.80007		0.0660288	0.231615	0.0706426
1.36253	0.439287	4.42283		0.106556	0.0251347	0.175935
2.50764	8.57509	0.199388		0.244781	0.22556	0.0068928
1.27012	6.95325	4.10256		0.110193	0.144286	0.124957
6.53337	0.773838	1.07202		0.601079	0.0358042	0.036119
0.699859	2.90018	16.0622		0.0472742	0.152759	0.813951
8.91614	12.4517	1.78988		0.725309	0.581635	0.0567341
6.53595	10.8576	0.531496		0.422988	0.353985	0.0096192
1.22252	1.11232	5.5347		0.115167	0.0882662	0.195932
5.63245	2.78594	2.72742		0.411364	0.12096	0.0960557
5.71431	1.74593	1.4791		0.565549	0.070871	0.0434803
4.44161	0.771542	1.67887		0.25079	0.0367738	0.0554304
1.34143	0.627223	0.458779		0.0837389	0.0217651	0.01896
2.03053	1.29632	3.3671		0.124439	0.0703891	0.14785
1.53311	5.44712	0.180627		0.135675	0.205048	0.0167462
1.65455	3.08767	3.44117		0.13204	0.0981485	0.111114
1.97185	4.0157	0.312105		0.109258	0.14007	0.0190214
0.665717	0.838704	9.75463		0.0593299	0.0216883	0.392079
9.44887	0.0353137	1.931		0.149843	0.00044352	0.0826675
6.89556	3.07645	9.71219		0.693441	0.0838925	0.424406
3.81485	0.787056	2.5786		0.415763	0.0293491	0.0891706
0.709399	3.00166	1.29405		0.0537235	0.121117	0.0605741
2.08514	5.65192	3.42186		0.233345	0.134928	0.115465
0.698375	0.489937	2.55127		0.0520128	0.0324384	0.113956
0.742341	0.399003	2.37913		0.116738	0.0169306	0.0785318
0.112084	2.87201	0.290696		0.0276365	0.0890419	0.012985
1.22032	6.00573	0.767856		0.09264	0.177454	0.0383962
8.25125	0.42498	8.92168		1.06092	0.0190099	0.375905
0.234238	1.81601	0.770942		0.03888	0.0676838	0.0355219
0.611027	1.15873	2.73467		0.0551251	0.046681	0.108816
2.96893	3.68918	2.03255		0.317925	0.115847	0.0826867
0.54266	3.26958	17.2156		0.0853939	0.0791366	0.68761
0.657754	0.874546	1.85381		0.095568	0.0262925	0.0710746
1.26799	1.94313	1.8254		0.10156	0.0614342	0.0675763
1.80411	3.50565	0.245294		0.123348	0.117658	0.0159187
0.21007	1.08375	1.72826		0.0417024	0.0360845	0.0756883
1.39649	0.474428	1.04026		0.129623	0.0124819	0.0424858
0.606979	11.6157	0.63401		0.0643219	0.353601	0.0246182
1.09267	2.42575	2.1335		0.117529	0.0875712	0.062544
2.99281	2.18694	1.66726		0.243635	0.0682003	0.0621158
0.209146	1.02472	6.08932		0.0544493	0.0469862	0.124742
0.66393	1.77808	6.4235		0.0770035	0.0433267	0.0784666
1.99074	3.21933	1.31149		0.157578	0.077904	0.0450624
1.16511	0.242642	2.26012		0.13945	0.00141696	0.0883027
5.19291	2.78152	1.06362		0.268566	0.0917414	0.0373574
3.42734	0.724539	3.36376		0.200657	0.0215923	0.125209
0.979144	0.529341	0.252153		0.12594	0.0273312	0.0120557
10.2741	4.76161	3.4686		1.27242	0.121354	0.131134
0.623173	1.06249	1.30266		0.0728045	0.0195648	0.0431482
0.400531	0.864262	1.3601		0.0299059	0.0158765	0.0531264
3.38027	1.16135	2.57813		0.357573	0.0312038	0.0825101
6.23937	2.00499	1.57049		0.493672	0.0511469	0.062905
0.4391	3.73745	1.13037		0.0373728	0.10166	0.0539923
0.987349	0.142458	7.68805		0.0705792	0.0014784	0.331292
1.50383		3.55527		0.217037		0.100654
0.56349		4.73138		0.077735		0.261343
1.39577		7.5646		0.07896		0.451626
2.93696		2.61843		0.167428		0.117575
1.11688		2.01222		0.10738		0.0737779
0.568654		2.52588		0.0563078		0.102603
1.65978		7.08459		0.151922		0.379208
3.77441		0.46994		0.242365		0.021289
0.582294		0.542127		0.0792576		0.0318893
0.603835		5.03596		0.0668851		0.555287
0.581859		0.775494		0.0813946		0.305489
0.544632		2.19669		0.0695155		0.0359539
0.317415		0.29772		0.0408499		0.077831
0.939644		1.27373		0.0504538		0.0259814
0.352815		7.12831		0.020784		0.0494419
1.21349		3.54094		0.117779		0.247571
0.838546		2.63162		0.0686842		0.124134
8.36965		1.82159		0.0494419		0.0928934
0.738954		3.45325		0.248525		0.0791501
2.2755		1.90753		0.112024		0.12379
0.805343		3.08991		0.239591		0.0635597
1.56564		0.734839		0.11809		0.105285
1.29536		3.08937		0.436948		0.0299731
1.75418		2.25853		0.156743		0.120858
2.94913		0.424319		0.308488		0.0928954
1.32922		4.23404		0.0926093		0.0152141
4.24695		3.55686		0.671748		0.16003
2.07997		5.98047		0.300384		0.123508
0.975588		5.36707		0.102119		0.183663
0.504595		2.52094		0.0732154		0.179816
1.46679		1.37919		0.128918		0.134872
0.729641		1.79052		0.0724973		0.0612058
0.192097		2.94936		0.217943		0.0675802
2.00995		4.26531		0.183533		0.124662
0.658158		2.88927		0.0524275		0.142218
1.92013		1.37573		0.17448		0.120843
1.03783		2.42692		0.112163		0.0589613
0.887309		1.18885		0.0570835		0.0807802
1.09468		1.73035		0.166092		0.0419424
3.10532		2.60065		0.274616		0.0675379
0.500734		5.27895		0.0481114		0.0953357
0.350401		0.743661		0.0320486		0.239645
1.32054		3.88847		0.0433651		0.0428717
3.65661		0.468136		0.255393		0.150808
6.00053		0.274932		0.252048		0.0252307
6.6604		5.47187		0.66762		0.0222662
1.48313		1.11761		0.176004		0.193269
1.34421		2.23544		0.190911		0.045143
0.467111		1.52343		0.0697094		0.0740045
1.71661		6.7233		0.216236		0.0496973
2.00855		0.828401		0.159375		0.244656
0.51878		4.04757		0.0456538		0.0386688
2.29356		3.00205		0.182868		0.150436
0.609452		0.845243		0.0403987		0.108639
0.702576		4.82681		0.0770093		0.0385325
7.91076		4.3299		0.634917		0.253334
2.01558		10.0519		0.158085		0.14405
1.08871		11.5656		0.0872122		0.339489
3.07972		4.06679		0.248122		0.49171
1.91311		1.84072		0.137094		0.196132
0.643185		5.29238		0.0509626		0.114004
5.36652		2.92868		0.907469		0.228933
0.676028		0.428609		0.0771341		0.1311
1.6119		1.13328		0.118138		0.0218573
1.1312		3.25259		0.131758		0.0533414
2.0167		2.30414		0.106063		0.0956736
1.9794		0.908011		0.217578		0.07488
1.35825		3.68308		0.0934445		0.0401338
1.57859		1.01757		0.138296		0.121236
0.811366		1.67061		0.121448		0.0265882
2.1481		0.692876		0.239933		0.0573235
1.33701		0.283514		0.120536		0.0354874
1.34738		2.76706		0.105671		0.00593664
0.52982		2.95291		0.042695		0.135923
0.584089		1.17272		0.0468442		0.127331
0.593706		1.83532		0.0539846		0.0575558
0.423838		0.638853		0.0521011		0.0729312
2.28285		0.698471		0.145803		0.0293606
0.375355		0.0612548		0.0195878		0.0183936
2.98444		4.94278		0.317948		0.0175872
4.64589		0.228783		0.337158		0.209752
1.05724		9.45448		0.109764		0.0100051
0.90444		3.0982		0.101401		0.426
2.94901		3.50037		0.303032		0.133987
3.23918		0.818752		0.237677		0.122077
1.56494		2.51279		0.193075		0.0332352
3.39624		10.3862		0.187736		0.163667
0.590238		4.43809		0.119777		0.723418
1.53545		0.288097		0.0836794		0.169459
0.897615		0.15248		0.0865478		0.0285216
0.615873		0.513583		0.102282		0.00097344
0.451674		6.55195		0.0800429		0.0308294
0.634586		0.93752		0.113635		0.256562
1.71864		1.71627		0.219903		0.0457133
0.69968		2.43115		0.0793325		0.0679238
0.973677		1.53993		0.0653894		0.0891034
1.78667		5.27173		0.111577		0.0610963
2.24868		8.52123		0.242586		0.212329
0.770155		2.03262		0.129898		0.432063
0.928064		0.915924		0.0914131		0.0912077
8.82129		1.30531		0.601941		0.0359693
0.824179		1.45187		0.0825062		0.0616512
6.95987		13.9622		0.564033		0.0483667
3.15674		5.61859		0.514093		0.787014
6.52266		3.27358		0.41142		0.185581
0.254203		2.9866		0.0220838		0.12486
1.0423		1.27456		0.0939226		0.0977069
2.24615		0.715606		0.171197		0.046873
1.0624		0.443421		0.127092		0.0260928
1.7005		0.353267		0.153564		0.0108672
1.70663		7.22187		0.168063		0.0173894
3.57666		10.2546		0.161977		0.307267
0.965782		0.179867		0.0761107		0.508466
0.589202		2.71257		0.0697574		0.0138029
0.801131		1.87761		0.130689		0.0941549
1.00128		0.995606		0.0750989		0.0984653
1.17185		0.493386		0.149226		0.0471437
0.692342		4.70218		0.0460742		0.022055
3.24199		0.0386274		0.257034		0.183383
0.749184		1.09439		0.0769248		0.00338496
0.734882		2.72631		0.0867456		0.0490118
1.21579		1.75		0.13051		0.125764
0.615484		2.21022		0.0825485		0.051383
0.842629		0.882763		0.127795		0.089737
0.88078		3.88973		0.075911		0.0382061
1.39701		12.8537		0.12375		0.128181
3.55049		2.29741		0.2745		1.03476
0.938042		11.3724		0.120753		0.0837504
1.35188		3.13216		0.106648		0.674728
1.63608		1.63177		0.109219		0.111262
1.79411		1.70421		0.139805		0.0618835
1.34346		0.9794		0.110663		0.0528154
0.683538		6.28978		0.0977933		0.0452947
0.921562		2.04093		0.104196		0.31151
0.634442		6.15185		0.0549389		0.0874426
0.388749		0.351514		0.0335347		0.148049
1.52968		1.05463		0.0809722		0.0249869
1.57594		2.26038		0.0800909		0.0667526
		3.07273				0.0791443
		1.49938				0.0990374
		1.69643				0.0705619
		0.425689				0.0889421
		1.95234				0.0183725
		6.57621				0.110907
		0.571214				0.211528
		3.27668				0.0305338
		0.634676				0.143821
		2.59534				0.0257683
		1.51364				0.10537
		5.11752				0.0689952
		2.38063				0.229139
		6.23233				0.0962131
		5.33192				0.223899
		1.55957				0.192071
		12.051				0.0652954
		2.45935				0.715415
		2.01964				0.107917
		3.78535				0.076729
		4.05778				0.192407
		1.12434				0.121459
		3.85227				0.0525427
		1.05087				0.11054
		1.69378				0.0447898
		2.2858				0.0655891
		3.21539				0.0790522
		3.36951				0.107929
		1.68581				0.112869
		0.218925				0.0686842
		1.30928				0.0178829
		0.98861				0.0529114
		0.0561581				0.0465005
		3.55518				0.00408576
		2.10335				0.089689
		0.616169				0.0726643
		0.194073				0.0221741
		2.11884				0.0116237
		0.965092				0.0578803
		5.31909				0.0342778
		0.261257				0.175131
						0.012407

## Sheet: Figure S5
Cytoplasmic Calcein (b)					Infection (c)
NI	4 hpi	8 hpi	12 hpi		NI	4 hpi	8 hpi	12 hpi
4.67817	11.3267	11.6334	15.7278		4.67817	82.9	99	82.85
4.6666	13.9492	5.29255	4.70009		4.6666	49	94.95	75.15
2.31063	12.0296	12.0461	12.2613		2.31063	104	66	179.75
7.58489	8.67585	11.2874	8.77749		7.58489	41	93.45	158
1.9251	3.27694	8.99836	4.77753		1.9251	29	72	209.1
2.09929	8.92216	16.5153	7.26691		2.09929	51	128.9	96.7
3.31268	11.2753	6.86772	8.35357		3.31268	74	37	175
3.37741	16.2242	14.6506	8.28764		3.37741	110	248.35	44
6.14702	11.2722	12.9763	9.53424		6.14702	32	54	143
4.05825	10.1957	4.39684	7.22601		4.05825	35	87	79
2.97637	10.4192	6.54016	10.724		2.97637	28	58	69
4.94514	15.6175	10.0989	8.31184		4.94514	85	115	151
7.59818	11.5009	10.3509	6.01023		7.59818	55	111	68.2
10.3784	9.91251	10.5919	12.5174		10.3784	101.7	98	107
3.61094	19.6601	5.74159	3.55692		3.61094	155.8	125	132
5.54152	-0.743964	9.12122	6.24158		5.54152	182.6	231	74.85
5.10267	16.552	6.3045	12.7588		5.10267	78.35	202	94.8
2.12951	6.70556	14.8651	4.84483		2.12951	73.25	127.95	83.3
2.50419	0.698571	11.0857	3.72831		2.50419	46	86.75	119
2.79764	3.67831	12.8333	16.502		2.79764	115	71	176
3.88368	10.6415	8.45246	13.113		3.88368	99	102	220
3.68693	8.21544	-2.32734	2.87691		3.68693	127	175	82
3.70486	11.6494	9.28418	12.0675		3.70486	38.85	173	59
4.60704	11.0027	9.86468	2.9243		4.60704	34	119	165
2.897	11.4455	12.8219	2.89109		2.897	88.7	31	80
4.11267	7.95272	11.2492	10.6975		4.11267	37.35	131	33
8.33083	9.64593	11.5483	20.2924		8.33083	41	220	129
4.44339	12.1732	6.51891	8.84524		4.44339	83	230.75	98.8
3.03046	6.39378	4.86492	6.32074		3.03046	107	65	90
2.12911	16.7541	20.8483	14.0244		2.12911	127.75	43	119.75
6.81073	3.44302	8.88942	9.60973		6.81073	71.55	135.15	210
2.22873	23.0191	2.78696	7.34931		2.22873	89.5	187.2	34
1.99756	4.81506	12.4759	11.4877		1.99756	55	165	51
2.96833	19.2234	12.7086	8.6466		2.96833	52	38	54
5.21708	8.53476	17.2346	5.29181		5.21708	83	212.2	36
1.79054	13.1928	13.9524	6.73717		1.79054	93	97.9	96
8.63673	9.07848	7.1312	8.45006		8.63673	74	60	157
3.34371	16.4967	3.81056	6.53605		3.34371	86	126.85	172
2.4904	10.5892	13.3853	4.9676		2.4904	61.05	99	241.75
1.87968	3.25541	16.3301	18.3234		1.87968	39	65	43.05
1.74738	6.67676	5.38003	13.2201		1.74738	49	61	202
3.25105	12.4667	11.3987	8.57354		3.25105	37	134	31
2.40126	8.00638	9.80841	9.36418		2.40126	56	28	66
2.21903	12.7714	8.06662	6.28523		2.21903	30.75	129	32
5.31466	1.5283	8.87055	0.727294		5.31466	190.45	227	117
9.34639	10.6262	7.47791	-5.57077		9.34639	84	29	85
3.30993	11.3942	11.7234	5.29947		3.30993	79	60	30.4
3.27692	14.3517	10.3355	8.38744		3.27692	179	85	41
8.91603	18.1477	6.04611	13.3193		8.91603	100	149	127
4.4735	0.924394	16.4598	-0.0794855		4.4735	31	74	125
5.79056	3.2805	12.1475	9.49636		5.79056	37	76.95	50.75
4.05187	8.18766	5.71015	9.54613		4.05187	76.05	29	218.55
5.20011	6.2392	9.18631	8.35521		5.20011	80	224	167
2.07844	11.7331	10.3857	8.78342		2.07844	104	186	108
8.29414	14.746	12.9898	-4.79151		8.29414	59	47	144
2.8227	9.06084	2.84251	7.02371		2.8227	93.05	40	38
6.44173	8.27652	13.3405	10.9492		6.44173	60.15	211	137.1
3.08014	10.6358	15.6058	8.61685		3.08014	110	109	56.65
2.75833	8.04788	18.606	8.28935		2.75833	65	93	39
4.88971	7.29129	11.7545	5.59561		4.88971	69	91	73
10.1432	10.838	12.3489	8.2235		10.1432	106	32	126.25
4.29521	9.56386	5.21315	0.119206		4.29521	56	28.25	129.9
4.56127	15.0895	21.0641	1.20363		4.56127	79	94.95	81
4.22181	11.6948	10.643	5.41584		4.22181	84	106	111
8.55932	10.123		14.3095		8.55932	136.3	59.3	47
7.90842	18.471		11.2079		7.90842	82		214
4.06604	11.5768		7.23817		4.06604	139.2		131.75
7.92633	8.70187		-4.90739		7.92633	82.25		155
4.70447	17.653		0.630238		4.70447	79		136
4.00165	10.6593		14.1494		4.00165	51		124
6.04801	12.9147		5.52011		6.04801	112		165
3.71005	12.1133		6.0577		3.71005	82.9		136.1
7.71953	11.0702		5.4794		7.71953	116		134.45
3.26836	0.771166		11.8974		3.26836	64		195
4.9597	12.9085		7.54243		4.9597	44		35
8.17355	7.44549		10.5981		8.17355	90		144
8.12906	9.70402		12.2861		8.12906	57		183
1.95666	12.277		4.30132		1.95666	34.45		152
2.46268	14.9566		7.99385		2.46268	100		151
4.79458	7.2783		3.97187		4.79458	37		90
4.83025	13.5213		9.44033		4.83025	29		121.25
4.73112	10.0708		10.2573		4.73112	66		104
9.48713	12.2317		-0.0920493		9.48713	117		246
2.97023	7.8418		9.31261		2.97023	32		180.8
2.85337	9.64356		14.2092		2.85337	75		32
5.99043	6.2185		8.19365		5.99043	60		116
2.68998	9.33646		5.11106		2.68998	52		158.5
8.17133	7.45455		4.59766		8.17133	76		91.3
9.19165	4.57558		10.4293		9.19165	84.4		90.35
11.0026	13.1259		1.26253		11.0026	46		116
5.11972	6.76512		7.38569		5.11972	50		139.65
4.99445	15.721		6.73535		4.99445	45		158
11.6948	7.7664		5.91336		11.6948	71		32
9.01652	4.58628		5.59562		9.01652	29		49
13.5424	13.2763		-0.424722		13.5424	89		82
2.53011	10.4072		5.89859		2.53011	29		98
9.93674	8.62743		7.62814		9.93674	46		124
11.0537	6.1949		9.04549		11.0537	115		36
13.9438	6.83639		4.15924		13.9438	60.9		60.4
7.85588	7.15542		10.1316		7.85588	77		76
3.08409	14.7743		-0.699414		3.08409	37		71
7.61777	6.20571		2.87839		7.61777	176.1		117
4.89795	8.63089		7.4219		4.89795	39		74
2.35716	14.2431		3.86825		2.35716	53.35		108.1
3.69956	6.56879		6.59497		3.69956	29		34
9.73063	13.1791		10.112		9.73063	51		65.4
7.83333	-3.30745		8.24271		7.83333	28.25		104.3
2.26939	9.99655		9.20559		2.26939	39		37
7.04157	4.3585		6.60213		7.04157	118		85.3
12.6593	17.8009		3.02641		12.6593	177.3		80
7.74686	7.94503		5.86333		7.74686	85		170.8
9.07632	5.82769		14.2655		9.07632	47		108.6
6.65799	13.4795		6.03898		6.65799	61		37
2.20389	12.1768		7.82806		2.20389	42		45
5.0282	11.3136		5.67246		5.0282	74		113
8.36741	7.31052		6.21326		8.36741	83		136
9.82779	5.98375		7.34789		9.82779	41.35		205
2.06788	11.2074		6.46737		2.06788	31.95		74
9.57864	6.49307		16.3596		9.57864	41		92
7.2056	12.276		9.0854		7.2056	78.2		31
1.85519	10.8016		4.82396		1.85519	106		74
10.2804	17.4726		4.55134		10.2804	79		90.4
12.4873	8.61495		12.0814		12.4873	95		83.8
8.80779	10.5772		5.01263		8.80779	41		87
7.24113	10.0409		9.93542		7.24113	144.2		113
9.22229	8.91985		12.552		9.22229	124		144
6.99427	6.07087		5.43441		6.99427	59.7		115.5
11.814	14.2988		7.66447		11.814	82		46
14.0525	9.6422		16.5175		14.0525	33		39
9.57195	11.7297		2.86888		9.57195	30		115
2.69176	11.2505		8.1037		2.69176	39		83
6.26544	18.6891		7.87397		6.26544			90
5.30336	3.51214		2.81798		5.30336			30
8.39958			7.98231		8.39958			147.1
5.328			11.9669		5.328			38
11.0454			9.50212		11.0454			49
9.23631			7.74201		9.23631			39
3.55982			20.6416		3.55982			109
8.29047			11.0756		8.29047			116
7.12598			9.8567		7.12598			180
2.52503			8.86054		2.52503			139
6.08681			8.5854		6.08681			67
12.8555			12.7159		12.8555			118
7.29271			4.55655		7.29271			118.3
2.17144			11.295		2.17144			104
11.7285			8.69403		11.7285			165.05
8.23243			17.4825		8.23243			131.4
8.6957			11.8266		8.6957			145
9.63352			10.28		9.63352			35.05
9.6636			15.6622		9.6636			144
2.40051			6.86615		2.40051			133.65
			8.15675					200.35
								37.55
